# Supplementary material for: Deceleration and rebound of hemagglutinin divergence in influenza B/Victoria across COVID-19 NPI phases (2016–2024)
Source: Front Microbiol. 2026 Feb 25;17:1791792. doi: 10.3389/fmicb.2026.1791792 (PMC13011507; doi:10.3389/fmicb.2026.1791792)
Supplement: Supplementary Table 1 — Complete list of influenza B/Victoria lineage sequences used in this study, by country and gene segment. [file Table_1.xlsx]

## Sheet: Sheet1
Serial Number	country	protein	year	area	Sequence ID	complete information
1	china	HA	2020	B/Guangdong	EPI_ISL_19281462	B/Guangdong/547/2020|EPI_ISL_19281462||2020-03-23
2	china	HA	2021	B/WuhanQiaokou	EPI_ISL_11523261	B/WuhanQiaokou/2562/2021|EPI_ISL_11523261||2021-08-16
3	china	HA	2020	B/Guangdong	EPI_ISL_19281461	B/Guangdong/544/2020|EPI_ISL_19281461||2020-03-19
4	china	HA	2023	B/Zhejiang-Yiwu	EPI_ISL_18234624	B/Zhejiang-Yiwu/1366/2023|EPI_ISL_18234624||2023-04-11
5	china	HA	2023	B/Zhejiang-Haishu	EPI_ISL_18234625	B/Zhejiang-Haishu/1528/2023|EPI_ISL_18234625||2023-03-14
6	china	HA	2020	B/Gansu-Xifeng	EPI_ISL_485402	B/Gansu-Xifeng/1165/2020|EPI_ISL_485402||2020-02-26
7	china	HA	2022	B/Guangdong	EPI_ISL_19281464	B/Guangdong/587/2022|EPI_ISL_19281464||2022-03-10
8	china	HA	2020	B/Jiangxi-Yushui	EPI_ISL_768556	B/Jiangxi-Yushui/366/2020|EPI_ISL_768556||2020-11-30
9	china	HA	2021	B/Beijing-Chaoyang	EPI_ISL_14033662	B/Beijing-Chaoyang/13011/2021|EPI_ISL_14033662||2021-12-20
10	china	HA	2021	B/Hebei-Chengde	EPI_ISL_14033663	B/Hebei-Chengde/11244/2021|EPI_ISL_14033663||2021-12-15
11	china	HA	2020	B/Jiangsu-tinghu	EPI_ISL_768546	B/Jiangsu-tinghu/11755/2020|EPI_ISL_768546||2020-11-02
12	china	HA	2020	B/Anhui-Baohe	EPI_ISL_768545	B/Anhui-Baohe/1916/2020|EPI_ISL_768545||2020-11-16
13	china	HA	2021	B/Fujian-Meilie	EPI_ISL_14033658	B/Fujian-Meilie/11164/2021|EPI_ISL_14033658||2021-11-16
14	china	HA	2021	B/Neimenggu-Yuquan	EPI_ISL_14033659	B/Neimenggu-Yuquan/1591/2021|EPI_ISL_14033659||2021-12-10
15	china	HA	2022	B/Shaanxi-Baota	EPI_ISL_14862034	B/Shaanxi-Baota/1278/2022|EPI_ISL_14862034||2022-02-26
16	china	HA	2020	B/Hunan-Louxin	EPI_ISL_485431	B/Hunan-Louxin/125/2020|EPI_ISL_485431||2020-01-14
17	china	HA	2022	B/Beijing-Chaoyang	EPI_ISL_14862035	B/Beijing-Chaoyang/1540/2022|EPI_ISL_14862035||2022-03-01
18	china	HA	2020	B/Yunnan-Gucheng	EPI_ISL_485430	B/Yunnan-Gucheng/135/2020|EPI_ISL_485430||2020-01-08
19	china	HA	2021	B/Zhejiang-Nanhu	EPI_ISL_17975841	B/Zhejiang-Nanhu/11038/2021|EPI_ISL_17975841||2021-10-25
20	china	HA	2022	B/Shaanxi-Baota	EPI_ISL_14862036	B/Shaanxi-Baota/1278/2022|EPI_ISL_14862036||2022-02-26
21	china	HA	2020	B/Yunnan-Wenshan	EPI_ISL_485439	B/Yunnan-Wenshan/1259/2020|EPI_ISL_485439||2020-03-17
22	china	HA	2020	B/Guizhou-Xixiu	EPI_ISL_485438	B/Guizhou-Xixiu/19/2020|EPI_ISL_485438||2020-01-01
23	china	HA	2020	B/Chongqing-Banan	EPI_ISL_485437	B/Chongqing-Banan/150/2020|EPI_ISL_485437||2020-01-10
24	china	HA	2022	B/Zhejiang-Nanhu	EPI_ISL_17975849	B/Zhejiang-Nanhu/1522/2022|EPI_ISL_17975849||2022-05-17
25	china	HA	2020	B/Henan-Hubin	EPI_ISL_485436	B/Henan-Hubin/138/2020|EPI_ISL_485436||2020-01-14
26	china	HA	2020	B/Yunnan-Qilin	EPI_ISL_485435	B/Yunnan-Qilin/163/2020|EPI_ISL_485435||2020-01-17
27	china	HA	2020	B/Jiangsu-Chongchuan	EPI_ISL_485434	B/Jiangsu-Chongchuan/12292/2020|EPI_ISL_485434||2020-02-04
28	china	HA	2020	B/Zhejiang-Yiwu	EPI_ISL_485443	B/Zhejiang-Yiwu/1168/2020|EPI_ISL_485443||2020-03-03
29	china	HA	2020	B/Fujian-Xinluo	EPI_ISL_485442	B/Fujian-Xinluo/1483/2020|EPI_ISL_485442||2020-03-16
30	china	HA	2020	B/Liaoning-Xinlongtai	EPI_ISL_485441	B/Liaoning-Xinlongtai/1205/2020|EPI_ISL_485441||2020-03-16
31	china	HA	2020	B/Guangdong-Zhenjiang	EPI_ISL_485440	B/Guangdong-Zhenjiang/1233/2020|EPI_ISL_485440||2020-03-25
32	china	HA	2021	B/Sichuan-Cuiping	EPI_ISL_17416517	B/Sichuan-Cuiping/11189/2021|EPI_ISL_17416517||2021-12-20
33	china	HA	2020	B/Guizhou-Douyun	EPI_ISL_2696269	B/Guizhou-Douyun/318/2020|EPI_ISL_2696269||2020-12-24
34	china	HA	2023	B/Heilongjiang-Taoshan	EPI_ISL_18069111	B/Heilongjiang-Taoshan/1442/2023|EPI_ISL_18069111||2023-05-03
35	china	HA	2020	B/Guizhou-Douyun	EPI_ISL_2696268	B/Guizhou-Douyun/317/2020|EPI_ISL_2696268||2020-12-24
36	china	HA	2023	B/Hebei-Haigang	EPI_ISL_18069109	B/Hebei-Haigang/1582/2023|EPI_ISL_18069109||2023-05-18
37	china	HA	2023	B/Macau	EPI_ISL_18485116	B/Macau/9900543/2023|EPI_ISL_18485116||2023-04-17
38	china	HA	2023	B/Xinjiang-Aletai	EPI_ISL_18069115	B/Xinjiang-Aletai/1184/2023|EPI_ISL_18069115||2023-02-20
39	china	HA	2023	B/Shanghai-Fengxian	EPI_ISL_18069114	B/Shanghai-Fengxian/1107/2023|EPI_ISL_18069114||2023-02-01
40	china	HA	2022	B/Beijing-Haidian	EPI_ISL_14033596	B/Beijing-Haidian/133/2022|EPI_ISL_14033596||2022-01-13
41	china	HA	2023	B/Zhejiang-Kecheng	EPI_ISL_18069113	B/Zhejiang-Kecheng/1444/2023|EPI_ISL_18069113||2023-05-02
42	china	HA	2023	B/Sichuan-Gaoxin	EPI_ISL_18069112	B/Sichuan-Gaoxin/1437/2023|EPI_ISL_18069112||2023-05-03
43	china	HA	2022	B/Neimenggu-Wulanhaote	EPI_ISL_14033594	B/Neimenggu-Wulanhaote/143/2022|EPI_ISL_14033594||2022-01-10
44	china	HA	2023	B/Sichuan-Qingyang	EPI_ISL_18069119	B/Sichuan-Qingyang/1363/2023|EPI_ISL_18069119||2023-03-01
45	china	HA	2023	B/Beijing-Chaoyang	EPI_ISL_18069118	B/Beijing-Chaoyang/1570/2023|EPI_ISL_18069118||2023-02-28
46	china	HA	2023	B/Xinjiang-Kashi	EPI_ISL_18069117	B/Xinjiang-Kashi/1172/2023|EPI_ISL_18069117||2023-03-01
47	china	HA	2023	B/Xinjiang-Kashi	EPI_ISL_18069116	B/Xinjiang-Kashi/1149/2023|EPI_ISL_18069116||2023-02-22
48	china	HA	2022	B/Guangdong	EPI_ISL_19281488	B/Guangdong/246/2022|EPI_ISL_19281488||2022-01-04
49	china	HA	2022	B/Haikou	EPI_ISL_19095124	B/Haikou/IBVinan-HUM-HKU-22-2022/2022|EPI_ISL_19095124||2022-01-01
50	china	HA	2021	B/Haikou	EPI_ISL_19095131	B/Haikou/IBVinan-HUM-HKU-32-2021/2021|EPI_ISL_19095131||2021-12-01
51	china	HA	2021	B/Guangdong	EPI_ISL_19281501	B/Guangdong/230/2021|EPI_ISL_19281501||2021-03-29
52	china	HA	2022	B/Guangxi-Qingxiu	EPI_ISL_16873597	B/Guangxi-Qingxiu/11013/2022|EPI_ISL_16873597||2022-08-27
53	china	HA	2022	B/Henan-Hualong	EPI_ISL_16873599	B/Henan-Hualong/142/2022|EPI_ISL_16873599||2022-01-19
54	china	HA	2022	B/Guangxi-Qingxiu	EPI_ISL_16873598	B/Guangxi-Qingxiu/11052/2022|EPI_ISL_16873598||2022-09-06
55	china	HA	2021	B/Hubei-Zengdou	EPI_ISL_14818922	B/Hubei-Zengdou/1941/2021|EPI_ISL_14818922||2021-09-07
56	china	HA	2021	B/Sichuan-Guangan	EPI_ISL_14818923	B/Sichuan-Guangan/1903/2021|EPI_ISL_14818923||2021-10-11
57	china	HA	2022	B/Zhejiang-Nanhu	EPI_ISL_17978008	B/Zhejiang-Nanhu/1411/2022|EPI_ISL_17978008||2022-04-14
58	china	HA	2021	B/Zhejiang-Nanhu	EPI_ISL_17978009	B/Zhejiang-Nanhu/1824/2021|EPI_ISL_17978009||2021-08-30
59	china	HA	2021	B/Hubei-Dangyang	EPI_ISL_14818924	B/Hubei-Dangyang/2305/2021|EPI_ISL_14818924||2021-08-21
60	china	HA	2022	B/Yunnan-Yingjiang	EPI_ISL_14818930	B/Yunnan-Yingjiang/351/2022|EPI_ISL_14818930||2022-07-06
61	china	HA	2023	B/Zhejiang-Haishu	EPI_ISL_18069123	B/Zhejiang-Haishu/1528/2023|EPI_ISL_18069123||2023-03-14
62	china	HA	2023	B/Zhejiang-Haishu	EPI_ISL_18069122	B/Zhejiang-Haishu/1528/2023|EPI_ISL_18069122||2023-03-14
63	china	HA	2023	B/Guangdong-Futian	EPI_ISL_18069121	B/Guangdong-Futian/1364/2023|EPI_ISL_18069121||2023-03-04
64	china	HA	2023	B/Zhejiang-Longwan	EPI_ISL_18069120	B/Zhejiang-Longwan/1257/2023|EPI_ISL_18069120||2023-03-01
65	china	HA	2022	B/Hunan-Beihu	EPI_ISL_14818934	B/Hunan-Beihu/1675/2022|EPI_ISL_14818934||2022-07-04
66	china	HA	2023	B/Zhejiang-Yiwu	EPI_ISL_18069127	B/Zhejiang-Yiwu/1366/2023|EPI_ISL_18069127||2023-04-11
67	china	HA	2023	B/Zhejiang-Yiwu	EPI_ISL_18069126	B/Zhejiang-Yiwu/1346/2023|EPI_ISL_18069126||2023-04-04
68	china	HA	2023	B/Hubei-Huangzhou	EPI_ISL_18069125	B/Hubei-Huangzhou/1406/2023|EPI_ISL_18069125||2023-04-06
69	china	HA	2023	B/Hebei-Hanshan	EPI_ISL_18069124	B/Hebei-Hanshan/1463/2023|EPI_ISL_18069124||2023-03-07
70	china	HA	2023	B/Shanghai-Changning	EPI_ISL_18069131	B/Shanghai-Changning/1481/2023|EPI_ISL_18069131||2023-04-13
71	china	HA	2021	B/Hainan-Xiuying	EPI_ISL_17465747	B/Hainan-Xiuying/1904/2021|EPI_ISL_17465747||2021-11-18
72	china	HA	2023	B/Shanghai-Changning	EPI_ISL_18069130	B/Shanghai-Changning/1492/2023|EPI_ISL_18069130||2023-04-17
73	china	HA	2023	B/Zhejiang-Kecheng	EPI_ISL_18069129	B/Zhejiang-Kecheng/1429/2023|EPI_ISL_18069129||2023-04-25
74	china	HA	2022	B/Jiangsu-Qingjiangpu	EPI_ISL_17465745	B/Jiangsu-Qingjiangpu/194/2022|EPI_ISL_17465745||2022-01-19
75	china	HA	2023	B/Zhejiang-Yiwu	EPI_ISL_18069128	B/Zhejiang-Yiwu/1366/2023|EPI_ISL_18069128||2023-04-11
76	china	HA	2020	B/Hunan-Daxiang	EPI_ISL_536468	B/Hunan-Daxiang/120/2020|EPI_ISL_536468||2020-01-06
77	china	HA	2023	B/Shanghai-Changning	EPI_ISL_18069132	B/Shanghai-Changning/1481/2023|EPI_ISL_18069132||2023-04-13
78	china	HA	2020	B/Tianjin-Nankai	EPI_ISL_485538	B/Tianjin-Nankai/187/2020|EPI_ISL_485538||2020-01-15
79	china	HA	2020	B/Guangxi-Hengxian	EPI_ISL_979881	B/Guangxi-Hengxian/314/2020|EPI_ISL_979881||2020-12-29
80	china	HA	2020	B/Yunnan-Wenshan	EPI_ISL_522415	B/Yunnan-Wenshan/1438/2020|EPI_ISL_522415||2020-05-12
81	china	HA	2020	B/Fujian-Xinluo	EPI_ISL_522413	B/Fujian-Xinluo/1719/2020|EPI_ISL_522413||2020-04-22
82	china	HA	2020	B/Henan-Longting	EPI_ISL_485549	B/Henan-Longting/113/2020|EPI_ISL_485549||2020-01-06
83	china	HA	2020	B/Hebei-Luquan	EPI_ISL_485548	B/Hebei-Luquan/114/2020|EPI_ISL_485548||2020-01-07
84	china	HA	2020	B/Fujian-Xinluo	EPI_ISL_485547	B/Fujian-Xinluo/122/2020|EPI_ISL_485547||2020-01-02
85	china	HA	2020	B/Hubei-Huangshigang	EPI_ISL_485546	B/Hubei-Huangshigang/119/2020|EPI_ISL_485546||2020-01-06
86	china	HA	2020	B/Zhejiang-Kecheng	EPI_ISL_485545	B/Zhejiang-Kecheng/114/2020|EPI_ISL_485545||2020-01-06
87	china	HA	2020	B/Shanghai-Jingan	EPI_ISL_485544	B/Shanghai-Jingan/198/2020|EPI_ISL_485544||2020-01-12
88	china	HA	2020	B/Fujian-Xinluo	EPI_ISL_522417	B/Fujian-Xinluo/1719/2020|EPI_ISL_522417||2020-04-22
89	china	HA	2020	B/Fujian-Xinluo	EPI_ISL_522416	B/Fujian-Xinluo/1675/2020|EPI_ISL_522416||2020-04-15
90	china	HA	2021	B/Anhui-Yingjiang	EPI_ISL_17465783	B/Anhui-Yingjiang/12512/2021|EPI_ISL_17465783||2021-11-25
91	china	HA	2022	B/Xinjiang-Changji	EPI_ISL_14033687	B/Xinjiang-Changji/123/2022|EPI_ISL_14033687||2022-01-04
92	china	HA	2022	B/Henan-Beiguan	EPI_ISL_14033682	B/Henan-Beiguan/112/2022|EPI_ISL_14033682||2022-01-05
93	china	HA	2022	B/shandongrencheng	EPI_ISL_17527247	B/shandongrencheng/1252/2022|EPI_ISL_17527247||2022-02-28
94	china	HA	2021	B/WuhanWuchang	EPI_ISL_11523177	B/WuhanWuchang/717/2021|EPI_ISL_11523177||2021-08-17
95	china	HA	2022	B/Henan-Beiguan	EPI_ISL_14033681	B/Henan-Beiguan/112/2022|EPI_ISL_14033681||2022-01-05
96	china	HA	2021	B/WuhanQiaokou	EPI_ISL_11523176	B/WuhanQiaokou/1555/2021|EPI_ISL_11523176||2021-08-16
97	china	HA	2021	B/Beijing-Chaoyang	EPI_ISL_14033693	B/Beijing-Chaoyang/12913/2021|EPI_ISL_14033693||2021-12-07
98	china	HA	2021	B/shandongrencheng	EPI_ISL_17527259	B/shandongrencheng/11495/2021|EPI_ISL_17527259||2021-12-28
99	china	HA	2021	B/Shandong-Dongchangfu	EPI_ISL_14033670	B/Shandong-Dongchangfu/36/2021|EPI_ISL_14033670||2021-12-04
100	china	HA	2020	B/Hunan-Yuhu	EPI_ISL_410582	B/Hunan-Yuhu/114/2020|EPI_ISL_410582||2020-01-02
101	china	HA	2021	B/shandongrencheng	EPI_ISL_17527258	B/shandongrencheng/11494/2021|EPI_ISL_17527258||2021-11-26
102	china	HA	2020	B/Beijing-Huairou	EPI_ISL_410583	B/Beijing-Huairou/147/2020|EPI_ISL_410583||2020-01-07
103	china	HA	2020	B/Tianjin-Nankai	EPI_ISL_410581	B/Tianjin-Nankai/121/2020|EPI_ISL_410581||2020-01-01
104	china	HA	2021	B/Yunnan-Guandu	EPI_ISL_14033666	B/Yunnan-Guandu/1932/2021|EPI_ISL_14033666||2021-12-20
105	china	HA	2021	B/shandongrencheng	EPI_ISL_17527261	B/shandongrencheng/11504/2021|EPI_ISL_17527261||2021-12-28
106	china	HA	2021	B/shandongrencheng	EPI_ISL_17527260	B/shandongrencheng/11499/2021|EPI_ISL_17527260||2021-12-28
107	china	HA	2022	B/shandongrencheng	EPI_ISL_17527250	B/shandongrencheng/1356/2022|EPI_ISL_17527250||2022-03-16
108	china	HA	2022	B/Sichuan-Dongqu	EPI_ISL_14033679	B/Sichuan-Dongqu/191/2022|EPI_ISL_14033679||2022-01-10
109	china	HA	2022	B/shandongrencheng	EPI_ISL_17527249	B/shandongrencheng/1354/2022|EPI_ISL_17527249||2022-03-16
110	china	HA	2022	B/Neimenggu-Keerqin	EPI_ISL_14033676	B/Neimenggu-Keerqin/16/2022|EPI_ISL_14033676||2022-01-03
111	china	HA	2020	B/Fujian-Xinluo	EPI_ISL_410588	B/Fujian-Xinluo/146/2020|EPI_ISL_410588||2020-01-06
112	china	HA	2022	B/Neimenggu-Keerqin	EPI_ISL_14033677	B/Neimenggu-Keerqin/19/2022|EPI_ISL_14033677||2022-01-03
113	china	HA	2022	B/Shanghai-Putuo	EPI_ISL_14033674	B/Shanghai-Putuo/132/2022|EPI_ISL_14033674||2022-01-12
114	china	HA	2020	B/Zhejiang-Nanhu	EPI_ISL_410586	B/Zhejiang-Nanhu/112/2020|EPI_ISL_410586||2020-01-06
115	china	HA	2022	B/Neimenggu-Keerqin	EPI_ISL_14033675	B/Neimenggu-Keerqin/16/2022|EPI_ISL_14033675||2022-01-03
116	china	HA	2020	B/Shandong-Dongying	EPI_ISL_410587	B/Shandong-Dongying/160/2020|EPI_ISL_410587||2020-01-08
117	china	HA	2021	B/Xinjiang-Hutubi	EPI_ISL_14033672	B/Xinjiang-Hutubi/1585/2021|EPI_ISL_14033672||2021-12-02
118	china	HA	2020	B/Xinjiang-Tianshan	EPI_ISL_410585	B/Xinjiang-Tianshan/113/2020|EPI_ISL_410585||2020-01-02
119	china	HA	2022	B/Guizhou-Huichuan	EPI_ISL_14456636	B/Guizhou-Huichuan/1291/2022|EPI_ISL_14456636||2022-03-21
120	china	HA	2022	B/Gansu-Linxia	EPI_ISL_14456637	B/Gansu-Linxia/1187/2022|EPI_ISL_14456637||2022-03-07
121	china	HA	2021	B/shandongrencheng	EPI_ISL_17527273	B/shandongrencheng/11506/2021|EPI_ISL_17527273||2021-12-29
122	china	HA	2022	B/Heilongjiang-Aimin	EPI_ISL_14456638	B/Heilongjiang-Aimin/1203/2022|EPI_ISL_14456638||2022-03-14
123	china	HA	2022	B/Beijing-Haidian	EPI_ISL_14456634	B/Beijing-Haidian/1231/2022|EPI_ISL_14456634||2022-03-24
124	china	HA	2022	B/Guizhou-Xixiu	EPI_ISL_14456635	B/Guizhou-Xixiu/1222/2022|EPI_ISL_14456635||2022-03-21
125	china	HA	2022	B/Anhui-MAS	EPI_ISL_19173836	B/Anhui-MAS/0014/2022|EPI_ISL_19173836||2022-01-03
126	china	HA	2023	B/Zhejiang-Yiwu	EPI_ISL_18234622	B/Zhejiang-Yiwu/1366/2023|EPI_ISL_18234622||2023-04-11
127	china	HA	2023	B/Zhejiang-Haishu	EPI_ISL_18234623	B/Zhejiang-Haishu/1528/2023|EPI_ISL_18234623||2023-03-14
128	china	HA	2022	B/Beijing-Huairou	EPI_ISL_14818824	B/Beijing-Huairou/1418/2022|EPI_ISL_14818824||2022-03-13
129	china	HA	2022	B/Anhui-MAS	EPI_ISL_19173839	B/Anhui-MAS/0530/2022|EPI_ISL_19173839||2022-02-15
130	china	HA	2022	B/Hubei-Songzi	EPI_ISL_14818828	B/Hubei-Songzi/1409/2022|EPI_ISL_14818828||2022-05-18
131	china	HA	2022	B/Hubei-Songzi	EPI_ISL_14818829	B/Hubei-Songzi/1409/2022|EPI_ISL_14818829||2022-05-18
132	china	HA	2021	B/Zhejiang-Xiacheng	EPI_ISL_16732431	B/Zhejiang-Xiacheng/11085/2021|EPI_ISL_16732431||2021-11-01
133	china	HA	2022	B/Shaanxi-Baota	EPI_ISL_16732429	B/Shaanxi-Baota/1278/2022|EPI_ISL_16732429||2022-02-26
134	china	HA	2021	B/Guangdong-Maonan	EPI_ISL_16732427	B/Guangdong-Maonan/316/2021|EPI_ISL_16732427||2021-11-01
135	china	HA	2021	B/Hebei-Hanshan	EPI_ISL_14033697	B/Hebei-Hanshan/11955/2021|EPI_ISL_14033697||2021-10-26
136	china	HA	2021	B/Anhui-MAS	EPI_ISL_19173854	B/Anhui-MAS/4007/2021|EPI_ISL_19173854||2021-12-07
137	china	HA	2016	B/Zhejiang-Dinghai	EPI_ISL_235573	B/Zhejiang-Dinghai/1466/2016|EPI_ISL_235573||2016-06-13|Victoria|B
138	china	HA	2016	B/Hunan-Lusong	EPI_ISL_225371	B/Hunan-Lusong/1278/2016|EPI_ISL_225371||2016-04-07|Victoria|B
139	china	HA	2016	B/Anhui-Tongling	EPI_ISL_225370	B/Anhui-Tongling/1348/2016|EPI_ISL_225370||2016-05-04|Victoria|B
140	china	HA	2016	B/Shanghai-Pudongxin	EPI_ISL_225375	B/Shanghai-Pudongxin/1523/2016|EPI_ISL_225375||2016-04-05|Victoria|B
141	china	HA	2016	B/Guangxi-Qinnan	EPI_ISL_225373	B/Guangxi-Qinnan/1241/2016|EPI_ISL_225373||2016-04-01|Victoria|B
142	china	HA	2016	B/Zhejiang-Dinghai	EPI_ISL_225372	B/Zhejiang-Dinghai/1251/2016|EPI_ISL_225372||2016-04-01|Victoria|B
143	china	HA	2016	B/Sichuan-Gaoxin	EPI_ISL_225379	B/Sichuan-Gaoxin/1442/2016|EPI_ISL_225379||2016-06-02|Victoria|B
144	china	HA	2016	B/Tianjin-Nankai	EPI_ISL_225378	B/Tianjin-Nankai/1636/2016|EPI_ISL_225378||2016-05-23|Victoria|B
145	china	HA	2016	B/Jiangxi-Guixi	EPI_ISL_225377	B/Jiangxi-Guixi/1379/2016|EPI_ISL_225377||2016-05-09|Victoria|B
146	china	HA	2016	B/Sichuan-Gaoxin	EPI_ISL_212577	B/Sichuan-Gaoxin/17/2016|EPI_ISL_212577||2016-01-04|Victoria|B
147	china	HA	2016	B/Beijing-Huairou	EPI_ISL_225376	B/Beijing-Huairou/11135/2016|EPI_ISL_225376||2016-05-04|Victoria|B
148	china	HA	2016	B/Sichuan-Jinjiang	EPI_ISL_212576	B/Sichuan-Jinjiang/813/2016|EPI_ISL_212576||2016-01-05|Victoria|B
149	china	HA	2016	B/Hunan-Suxian	EPI_ISL_225381	B/Hunan-Suxian/1467/2016|EPI_ISL_225381||2016-05-02|Victoria|B
150	china	HA	2016	B/Anhui-Yingjiang	EPI_ISL_225380	B/Anhui-Yingjiang/11004/2016|EPI_ISL_225380||2016-06-03|Victoria|B
151	china	HA	2016	B/Beijing-Xicheng	EPI_ISL_212580	B/Beijing-Xicheng/146/2016|EPI_ISL_212580||2016-01-06|Victoria|B
152	china	HA	2016	B/Yunnan-Eryuan	EPI_ISL_225391	B/Yunnan-Eryuan/314/2016|EPI_ISL_225391||2016-04-13|Victoria|B
153	china	HA	2016	B/Sichuan-Shunqing	EPI_ISL_223367	B/Sichuan-Shunqing/1174/2016|EPI_ISL_223367||2016-03-06|Victoria|B
154	china	HA	2016	B/Hebei-Jingxiu	EPI_ISL_223366	B/Hebei-Jingxiu/1137/2016|EPI_ISL_223366||2016-02-17|Victoria|B
155	china	HA	2016	B/heilongJiangxi-An	EPI_ISL_212614	B/heilongJiangxi-An/17/2016|EPI_ISL_212614||2016-01-04|Victoria|B
156	china	HA	2016	B/Neimenggu-Yuquan	EPI_ISL_223365	B/Neimenggu-Yuquan/1171/2016|EPI_ISL_223365||2016-02-24|Victoria|B
157	china	HA	2016	B/Shanghai-Jinshan	EPI_ISL_223378	B/Shanghai-Jinshan/1222/2016|EPI_ISL_223378||2016-03-16|Victoria|B
158	china	HA	2016	B/Shanghai-Jinshan	EPI_ISL_223377	B/Shanghai-Jinshan/1223/2016|EPI_ISL_223377||2016-03-16|Victoria|B
159	china	HA	2016	B/Fujian-Licheng	EPI_ISL_223383	B/Fujian-Licheng/180/2016|EPI_ISL_223383||2016-02-17|Victoria|B
160	china	HA	2016	B/Henan-Zhongyuan	EPI_ISL_223382	B/Henan-Zhongyuan/176/2016|EPI_ISL_223382||2016-01-25|Victoria|B
161	china	HA	2016	B/Heilongjiang-Saertu	EPI_ISL_223387	B/Heilongjiang-Saertu/1165/2016|EPI_ISL_223387||2016-02-17|Victoria|B
162	china	HA	2016	B/Hebei-Jizhou	EPI_ISL_223386	B/Hebei-Jizhou/1136/2016|EPI_ISL_223386||2016-02-11|Victoria|B
163	china	HA	2016	B/Yunnan-Zhaoyang	EPI_ISL_223385	B/Yunnan-Zhaoyang/1151/2016|EPI_ISL_223385||2016-02-04|Victoria|B
164	china	HA	2016	B/Jiangxi-Zhanggong	EPI_ISL_223384	B/Jiangxi-Zhanggong/318/2016|EPI_ISL_223384||2016-01-20|Victoria|B
165	china	HA	2016	B/Fujian-Xiangcheng	EPI_ISL_223391	B/Fujian-Xiangcheng/293/2016|EPI_ISL_223391||2016-02-01|Victoria|B
166	china	HA	2016	B/Shanxi-Xinghualing	EPI_ISL_223390	B/Shanxi-Xinghualing/1208/2016|EPI_ISL_223390||2016-02-14|Victoria|B
167	china	HA	2016	B/Jilin-Chaoyang	EPI_ISL_223389	B/Jilin-Chaoyang/1206/2016|EPI_ISL_223389||2016-02-01|Victoria|B
168	china	HA	2016	B/Gansu-Ganzhou	EPI_ISL_223388	B/Gansu-Ganzhou/1132/2016|EPI_ISL_223388||2016-02-05|Victoria|B
169	china	HA	2016	B/Guangdong-Zhongshan	EPI_ISL_223395	B/Guangdong-Zhongshan/1255/2016|EPI_ISL_223395||2016-03-16|Victoria|B
170	china	HA	2016	B/Shaanxi-Qindou	EPI_ISL_223394	B/Shaanxi-Qindou/34/2016|EPI_ISL_223394||2016-03-09|Victoria|B
171	china	HA	2016	B/Henan-Ruyang	EPI_ISL_223393	B/Henan-Ruyang/186/2016|EPI_ISL_223393||2016-02-01|Victoria|B
172	china	HA	2016	B/Guangxi-Xixiangtang	EPI_ISL_223392	B/Guangxi-Xixiangtang/1158/2016|EPI_ISL_223392||2016-02-11|Victoria|B
173	china	HA	2016	B/Jililn-Nanguan	EPI_ISL_234663	B/Jililn-Nanguan/1223/2016|EPI_ISL_234663||2016-03-21|Victoria|B
174	china	HA	2016	B/Fujian-Gulou	EPI_ISL_223399	B/Fujian-Gulou/1654/2016|EPI_ISL_223399||2016-04-12|Victoria|B
175	china	HA	2016	B/Hunan-Wuling	EPI_ISL_223398	B/Hunan-Wuling/1809/2016|EPI_ISL_223398||2016-04-09|Victoria|B
176	china	HA	2016	B/Shanghai-Xuhui	EPI_ISL_223397	B/Shanghai-Xuhui/1142/2016|EPI_ISL_223397||2016-02-22|Victoria|B
177	china	HA	2016	B/Hunan-Yuhua	EPI_ISL_223396	B/Hunan-Yuhua/517/2016|EPI_ISL_223396||2016-03-07|Victoria|B
178	china	HA	2016	B/Guangdong-Duanzhou	EPI_ISL_223403	B/Guangdong-Duanzhou/1308/2016|EPI_ISL_223403||2016-04-12|Victoria|B
179	china	HA	2016	B/Jiangsu-Fengxian	EPI_ISL_223402	B/Jiangsu-Fengxian/513/2016|EPI_ISL_223402||2016-04-06|Victoria|B
180	china	HA	2016	B/Shanghai-Fengxian	EPI_ISL_223401	B/Shanghai-Fengxian/1265/2016|EPI_ISL_223401||2016-03-22|Victoria|B
181	china	HA	2016	B/Shanghai-Changning	EPI_ISL_223400	B/Shanghai-Changning/1202/2016|EPI_ISL_223400||2016-03-01|Victoria|B
182	china	HA	2016	B/Sichuan-Gaoxin	EPI_ISL_223407	B/Sichuan-Gaoxin/1234/2016|EPI_ISL_223407||2016-03-23|Victoria|B
183	china	HA	2016	B/Heilongjiang-Aihui	EPI_ISL_223406	B/Heilongjiang-Aihui/1234/2016|EPI_ISL_223406||2016-03-06|Victoria|B
184	china	HA	2016	B/Neimenggu-Hailaer	EPI_ISL_223405	B/Neimenggu-Hailaer/1228/2016|EPI_ISL_223405||2016-03-23|Victoria|B
185	china	HA	2016	B/Zhejiang-Dinghai	EPI_ISL_234668	B/Zhejiang-Dinghai/1466/2016|EPI_ISL_234668||2016-06-13|Victoria|B
186	china	HA	2016	B/Hunan-Tianyuan	EPI_ISL_223404	B/Hunan-Tianyuan/11311/2016|EPI_ISL_223404||2016-04-04|Victoria|B
187	china	HA	2016	B/Zhejiang-Nanhu	EPI_ISL_223411	B/Zhejiang-Nanhu/1282/2016|EPI_ISL_223411||2016-04-06|Victoria|B
188	china	HA	2016	B/Sichuan-Dongqu	EPI_ISL_223410	B/Sichuan-Dongqu/1304/2016|EPI_ISL_223410||2016-03-14|Victoria|B
189	china	HA	2016	B/Heilongjiang-Fujin	EPI_ISL_223409	B/Heilongjiang-Fujin/37/2016|EPI_ISL_223409||2016-03-11|Victoria|B
190	china	HA	2016	B/Neimenggu-Huimin	EPI_ISL_223408	B/Neimenggu-Huimin/11363/2016|EPI_ISL_223408||2016-03-14|Victoria|B
191	china	HA	2016	B/Heilongjiang-Gongnong	EPI_ISL_223415	B/Heilongjiang-Gongnong/1251/2016|EPI_ISL_223415||2016-03-16|Victoria|B
192	china	HA	2016	B/Hunan-Yuhua	EPI_ISL_223414	B/Hunan-Yuhua/1647/2016|EPI_ISL_223414||2016-04-06|Victoria|B
193	china	HA	2016	B/Liaoning-Lianshan	EPI_ISL_223413	B/Liaoning-Lianshan/1209/2016|EPI_ISL_223413||2016-03-15|Victoria|B
194	china	HA	2016	B/Jiangsu-Guangling	EPI_ISL_223412	B/Jiangsu-Guangling/1589/2016|EPI_ISL_223412||2016-04-13|Victoria|B
195	china	HA	2016	B/Fujian-Chengxiang	EPI_ISL_223419	B/Fujian-Chengxiang/2134/2016|EPI_ISL_223419||2016-02-15|Victoria|B
196	china	HA	2016	B/Shaanxi-Qindou	EPI_ISL_223418	B/Shaanxi-Qindou/38/2016|EPI_ISL_223418||2016-03-09|Victoria|B
197	china	HA	2016	B/Shaanxi-Weicheng	EPI_ISL_223417	B/Shaanxi-Weicheng/1234/2016|EPI_ISL_223417||2016-03-07|Victoria|B
198	china	HA	2016	B/Hunan-Yuhua	EPI_ISL_223416	B/Hunan-Yuhua/1425/2016|EPI_ISL_223416||2016-02-29|Victoria|B
199	china	HA	2016	B/Jilin-Nanguan	EPI_ISL_223423	B/Jilin-Nanguan/1223/2016|EPI_ISL_223423||2016-03-21|Victoria|B
200	china	HA	2016	B/Fujian-Gulou	EPI_ISL_223422	B/Fujian-Gulou/1391/2016|EPI_ISL_223422||2016-02-29|Victoria|B
201	china	HA	2016	B/Liaoning-Lianshan	EPI_ISL_223421	B/Liaoning-Lianshan/1129/2016|EPI_ISL_223421||2016-02-15|Victoria|B
202	china	HA	2016	B/Guangxi-Xixiangtang	EPI_ISL_223420	B/Guangxi-Xixiangtang/1265/2016|EPI_ISL_223420||2016-03-07|Victoria|B
203	china	HA	2016	B/Liaoning-Lianshan	EPI_ISL_223427	B/Liaoning-Lianshan/1170/2016|EPI_ISL_223427||2016-03-01|Victoria|B
204	china	HA	2016	B/Shandong-Mudan	EPI_ISL_223426	B/Shandong-Mudan/1203/2016|EPI_ISL_223426||2016-03-04|Victoria|B
205	china	HA	2016	B/Shandong-Decheng	EPI_ISL_223425	B/Shandong-Decheng/1446/2016|EPI_ISL_223425||2016-03-16|Victoria|B
206	china	HA	2016	B/Jilin-Chaoyang	EPI_ISL_223424	B/Jilin-Chaoyang/1436/2016|EPI_ISL_223424||2016-03-14|Victoria|B
207	china	HA	2016	B/Hunan-Jishou	EPI_ISL_223431	B/Hunan-Jishou/1814/2016|EPI_ISL_223431||2016-03-30|Victoria|B
208	china	HA	2016	B/Sichuan-Gaoxin	EPI_ISL_223430	B/Sichuan-Gaoxin/1232/2016|EPI_ISL_223430||2016-03-21|Victoria|B
209	china	HA	2016	B/Sichuan-Dongqu	EPI_ISL_223429	B/Sichuan-Dongqu/1303/2016|EPI_ISL_223429||2016-03-15|Victoria|B
210	china	HA	2016	B/Sichuan-Yucheng	EPI_ISL_223428	B/Sichuan-Yucheng/1384/2016|EPI_ISL_223428||2016-03-18|Victoria|B
211	china	HA	2016	B/Jiangsu-Guangling	EPI_ISL_223435	B/Jiangsu-Guangling/1464/2016|EPI_ISL_223435||2016-03-23|Victoria|B
212	china	HA	2016	B/Shanghai-Yangpu	EPI_ISL_223434	B/Shanghai-Yangpu/1192/2016|EPI_ISL_223434||2016-03-09|Victoria|B
213	china	HA	2016	B/Jiangsu-Haizhou	EPI_ISL_212682	B/Jiangsu-Haizhou/12/2016|EPI_ISL_212682||2016-01-05|Victoria|B
214	china	HA	2016	B/Heilongjiang-Nangang	EPI_ISL_223433	B/Heilongjiang-Nangang/1239/2016|EPI_ISL_223433||2016-03-23|Victoria|B
215	china	HA	2016	B/Hunan-Kaifu	EPI_ISL_223432	B/Hunan-Kaifu/1216/2016|EPI_ISL_223432||2016-03-14|Victoria|B
216	china	HA	2016	B/Fujian-Gulou	EPI_ISL_223439	B/Fujian-Gulou/1499/2016|EPI_ISL_223439||2016-03-19|Victoria|B
217	china	HA	2016	B/Fujian-Xiangcheng	EPI_ISL_223438	B/Fujian-Xiangcheng/2244/2016|EPI_ISL_223438||2016-03-23|Victoria|B
218	china	HA	2016	B/Heilongjiang-Saertu	EPI_ISL_223437	B/Heilongjiang-Saertu/1289/2016|EPI_ISL_223437||2016-03-09|Victoria|B
219	china	HA	2016	B/Anhui-Huashan	EPI_ISL_223436	B/Anhui-Huashan/1426/2016|EPI_ISL_223436||2016-03-14|Victoria|B
220	china	HA	2016	B/Henan-Shancheng	EPI_ISL_212684	B/Henan-Shancheng/126/2016|EPI_ISL_212684||2016-01-07|Victoria|B
221	china	HA	2016	B/Heilongjiang-Xiangyang	EPI_ISL_223443	B/Heilongjiang-Xiangyang/1405/2016|EPI_ISL_223443||2016-03-14|Victoria|B
222	china	HA	2016	B/Fujian-Cangshan	EPI_ISL_223442	B/Fujian-Cangshan/77/2016|EPI_ISL_223442||2016-03-07|Victoria|B
223	china	HA	2016	B/Fujian-Xianyou	EPI_ISL_223441	B/Fujian-Xianyou/1203/2016|EPI_ISL_223441||2016-03-02|Victoria|B
224	china	HA	2016	B/Fujian-Zhangping	EPI_ISL_223440	B/Fujian-Zhangping/32/2016|EPI_ISL_223440||2016-03-14|Victoria|B
225	china	HA	2016	B/Shanghai-Songjiang	EPI_ISL_223447	B/Shanghai-Songjiang/1141/2016|EPI_ISL_223447||2016-03-08|Victoria|B
226	china	HA	2016	B/Heilongjiang-Daowai	EPI_ISL_223446	B/Heilongjiang-Daowai/1265/2016|EPI_ISL_223446||2016-04-05|Victoria|B
227	china	HA	2016	B/Heilongjiang-Nangang	EPI_ISL_223445	B/Heilongjiang-Nangang/1224/2016|EPI_ISL_223445||2016-03-23|Victoria|B
228	china	HA	2016	B/Heilongjiang-Daoli	EPI_ISL_223444	B/Heilongjiang-Daoli/1268/2016|EPI_ISL_223444||2016-03-14|Victoria|B
229	china	HA	2016	B/Hunan-Wuling	EPI_ISL_223451	B/Hunan-Wuling/1725/2016|EPI_ISL_223451||2016-03-28|Victoria|B
230	china	HA	2016	B/Hunan-Yueyanglou	EPI_ISL_223450	B/Hunan-Yueyanglou/1244/2016|EPI_ISL_223450||2016-03-28|Victoria|B
231	china	HA	2016	B/Hunan-Louxin	EPI_ISL_223449	B/Hunan-Louxin/511/2016|EPI_ISL_223449||2016-03-30|Victoria|B
232	china	HA	2016	B/Shanghai-Jiading	EPI_ISL_223448	B/Shanghai-Jiading/1236/2016|EPI_ISL_223448||2016-03-23|Victoria|B
233	china	HA	2016	B/Zhejiang-Jiaojiang	EPI_ISL_223455	B/Zhejiang-Jiaojiang/1309/2016|EPI_ISL_223455||2016-03-07|Victoria|B
234	china	HA	2016	B/Zhejiang-Nanhu	EPI_ISL_223454	B/Zhejiang-Nanhu/1253/2016|EPI_ISL_223454||2016-03-28|Victoria|B
235	china	HA	2016	B/Jiangsu-Haizhou	EPI_ISL_223453	B/Jiangsu-Haizhou/1277/2016|EPI_ISL_223453||2016-04-05|Victoria|B
236	china	HA	2016	B/Shanghai-Fengxian	EPI_ISL_223452	B/Shanghai-Fengxian/1283/2016|EPI_ISL_223452||2016-03-28|Victoria|B
237	china	HA	2017	B/Jiangsu-Chongchuan	EPI_ISL_278532	B/Jiangsu-Chongchuan/11602/2017|EPI_ISL_278532||2017-08-08|Victoria|B
238	china	HA	2017	B/Sichuan-Shunqing	EPI_ISL_278533	B/Sichuan-Shunqing/1680/2017|EPI_ISL_278533||2017-07-28|Victoria|B
239	china	HA	2017	B/Guangxi-Babu	EPI_ISL_278534	B/Guangxi-Babu/1676/2017|EPI_ISL_278534||2017-08-01|Victoria|B
240	china	HA	2017	B/Yunnan-Guandu	EPI_ISL_278535	B/Yunnan-Guandu/1676/2017|EPI_ISL_278535||2017-08-08|Victoria|B
241	china	HA	2017	B/Shanghai-Chongming	EPI_ISL_278528	B/Shanghai-Chongming/1638/2017|EPI_ISL_278528||2017-07-19|Victoria|B
242	china	HA	2017	B/Fujian-Siming	EPI_ISL_278529	B/Fujian-Siming/1524/2017|EPI_ISL_278529||2017-07-03|Victoria|B
243	china	HA	2017	B/Guangxi-Longan	EPI_ISL_278530	B/Guangxi-Longan/1493/2017|EPI_ISL_278530||2017-06-19|Victoria|B
244	china	HA	2017	B/Fujian-Tongan	EPI_ISL_278531	B/Fujian-Tongan/1517/2017|EPI_ISL_278531||2017-06-27|Victoria|B
245	china	HA	2017	B/Sichuan-Jiangyang	EPI_ISL_278536	B/Sichuan-Jiangyang/11400/2017|EPI_ISL_278536||2017-08-07|Victoria|B
246	china	HA	2017	B/Yunnan-Wenshan	EPI_ISL_278537	B/Yunnan-Wenshan/1619/2017|EPI_ISL_278537||2017-08-01|Victoria|B
247	china	HA	2017	B/Hubei-Shashi	EPI_ISL_270612	B/Hubei-Shashi/1244/2017|EPI_ISL_270612||2017-03-21|Victoria|B
248	china	HA	2017	B/Jiangxi-Yushui	EPI_ISL_270613	B/Jiangxi-Yushui/354/2017|EPI_ISL_270613||2017-04-19|Victoria|B
249	china	HA	2017	B/Shanghai-Pudongxin	EPI_ISL_270615	B/Shanghai-Pudongxin/1547/2017|EPI_ISL_270615||2017-04-04|Victoria|B
250	china	HA	2017	B/Jiangsu-Gaoyou	EPI_ISL_270611	B/Jiangsu-Gaoyou/1396/2017|EPI_ISL_270611||2017-04-19|Victoria|B
251	china	HA	2017	B/Chongqing-Yongchuan	EPI_ISL_334877	B/Chongqing-Yongchuan/331/2017|EPI_ISL_334877||2017-10-23|Victoria|B
252	china	HA	2017	B/Anhui-Dangtu	EPI_ISL_270620	B/Anhui-Dangtu/1136/2017|EPI_ISL_270620||2017-05-08|Victoria|B
253	china	HA	2017	B/Hunan-Heshan	EPI_ISL_334876	B/Hunan-Heshan/1751/2017|EPI_ISL_334876||2017-10-30|Victoria|B
254	china	HA	2017	B/Zhejiang-Haishu	EPI_ISL_270622	B/Zhejiang-Haishu/1806/2017|EPI_ISL_270622||2017-05-15|Victoria|B
255	china	HA	2017	B/Yunnan-Weixin	EPI_ISL_334878	B/Yunnan-Weixin/317/2017|EPI_ISL_334878||2017-11-20|Victoria|B
256	china	HA	2017	B/Shanghai-Changning	EPI_ISL_270623	B/Shanghai-Changning/39/2017|EPI_ISL_270623||2017-05-03|Victoria|B
257	china	HA	2017	B/Shanghai-Baoshan	EPI_ISL_270616	B/Shanghai-Baoshan/1441/2017|EPI_ISL_270616||2017-06-01|Victoria|B
258	china	HA	2017	B/Shanghai-Baoshan	EPI_ISL_270617	B/Shanghai-Baoshan/1441/2017|EPI_ISL_270617||2017-06-01|Victoria|B
259	china	HA	2017	B/Yunnan-Lushui	EPI_ISL_334875	B/Yunnan-Lushui/32/2017|EPI_ISL_334875||2017-10-16|Victoria|B
260	china	HA	2017	B/Guangdong-Dongwanbendi	EPI_ISL_270618	B/Guangdong-Dongwanbendi/1421/2017|EPI_ISL_270618||2017-06-01|Victoria|B
261	china	HA	2017	B/Sichuan-Longquanyi	EPI_ISL_270619	B/Sichuan-Longquanyi/510/2017|EPI_ISL_270619||2017-03-31|Victoria|B
262	china	HA	2017	B/Hunan-Tongdaodongzuzizhi	EPI_ISL_334885	B/Hunan-Tongdaodongzuzizhi/316/2017|EPI_ISL_334885||2017-11-22|Victoria|B
263	china	HA	2017	B/Yunnan-Yuanjianghanizuyizudaizuzizhi	EPI_ISL_334884	B/Yunnan-Yuanjianghanizuyizudaizuzizhi/51/2017|EPI_ISL_334884||2017-11-17|Victoria|B
264	china	HA	2017	B/Guangxi-Pingguiguanli	EPI_ISL_334887	B/Guangxi-Pingguiguanli/317/2017|EPI_ISL_334887||2017-12-06|Victoria|B
265	china	HA	2017	B/Neimenggu-Keerqin	EPI_ISL_334881	B/Neimenggu-Keerqin/1544/2017|EPI_ISL_334881||2017-11-21|Victoria|B
266	china	HA	2017	B/Hunan-Chaling	EPI_ISL_334880	B/Hunan-Chaling/315/2017|EPI_ISL_334880||2017-11-27|Victoria|B
267	china	HA	2017	B/Chongqing-Fuling	EPI_ISL_334883	B/Chongqing-Fuling/1886/2017|EPI_ISL_334883||2017-11-21|Victoria|B
268	china	HA	2017	B/Qinghai-Yushu	EPI_ISL_334882	B/Qinghai-Yushu/1293/2017|EPI_ISL_334882||2017-10-26|Victoria|B
269	china	HA	2017	B/Shanghai-Putuo	EPI_ISL_278563	B/Shanghai-Putuo/1473/2017|EPI_ISL_278563||2017-06-14|Victoria|B
270	china	HA	2017	B/Zhejiang-Yongkang	EPI_ISL_334889	B/Zhejiang-Yongkang/11022/2017|EPI_ISL_334889||2017-12-18|Victoria|B
271	china	HA	2017	B/Guangxi-Zhaoping	EPI_ISL_334888	B/Guangxi-Zhaoping/33/2017|EPI_ISL_334888||2017-12-11|Victoria|B
272	china	HA	2017	B/Guizhou-Qixinguan	EPI_ISL_334898	B/Guizhou-Qixinguan/1781/2017|EPI_ISL_334898||2017-10-19|Victoria|B
273	china	HA	2017	B/Guizhou-Qixinguan	EPI_ISL_297020	B/Guizhou-Qixinguan/326/2017|EPI_ISL_297020||2017-12-06|Victoria|B
274	china	HA	2017	B/Guangxi-Yuzhou	EPI_ISL_297018	B/Guangxi-Yuzhou/11060/2017|EPI_ISL_297018||2017-12-06|Victoria|B
275	china	HA	2017	B/Hunan-Yuhua	EPI_ISL_297029	B/Hunan-Yuhua/11919/2017|EPI_ISL_297029||2017-11-27|Victoria|B
276	china	HA	2017	B/Hubei-Zhangwan	EPI_ISL_297024	B/Hubei-Zhangwan/36/2017|EPI_ISL_297024||2017-11-21|Victoria|B
277	china	HA	2017	B/Chongqing-Banan	EPI_ISL_303189	B/Chongqing-Banan/1840/2017|EPI_ISL_303189||2017-11-14|Victoria|B
278	china	HA	2017	B/Hunan-Yuhua	EPI_ISL_303190	B/Hunan-Yuhua/11986/2017|EPI_ISL_303190||2017-12-04|Victoria|B
279	china	HA	2017	B/Colorado	EPI_ISL_344413	B/Colorado/06/2017|EPI_ISL_344413||2017-02-25|Victoria|B
280	china	HA	2017	B/Colorado	EPI_ISL_344415	B/Colorado/06/2017|EPI_ISL_344415||2017-02-25|Victoria|B
281	china	HA	2017	B/Shanghai-Baoshan	EPI_ISL_270687	B/Shanghai-Baoshan/1325/2017|EPI_ISL_270687||2017-04-24|Victoria|B
282	china	HA	2017	B/Sichuan-Dongxin	EPI_ISL_270681	B/Sichuan-Dongxin/1297/2017|EPI_ISL_270681||2017-03-20|Victoria|B
283	china	HA	2017	B/Shanghai-Jinshan	EPI_ISL_270682	B/Shanghai-Jinshan/1236/2017|EPI_ISL_270682||2017-03-19|Victoria|B
284	china	HA	2017	B/Zhejiang-Lucheng	EPI_ISL_270688	B/Zhejiang-Lucheng/1434/2017|EPI_ISL_270688||2017-04-26|Victoria|B
285	china	HA	2017	B/Shanghai-Baoshan	EPI_ISL_270689	B/Shanghai-Baoshan/1325/2017|EPI_ISL_270689||2017-04-24|Victoria|B
286	china	HA	2017	B/Zhejiang-Lucheng	EPI_ISL_270690	B/Zhejiang-Lucheng/1434/2017|EPI_ISL_270690||2017-04-26|Victoria|B
287	china	HA	2017	B/Zhejiang-Nanhu	EPI_ISL_270696	B/Zhejiang-Nanhu/1183/2017|EPI_ISL_270696||2017-03-02|Victoria|B
288	china	HA	2017	B/Shanghai-Jinshan	EPI_ISL_270708	B/Shanghai-Jinshan/1197/2017|EPI_ISL_270708||2017-03-06|Victoria|B
289	china	HA	2017	B/Zhejiang-Nanhu	EPI_ISL_270709	B/Zhejiang-Nanhu/1182/2017|EPI_ISL_270709||2017-03-02|Victoria|B
290	china	HA	2017	B/Shandong-Zhangdian	EPI_ISL_270710	B/Shandong-Zhangdian/1170/2017|EPI_ISL_270710||2017-03-01|Victoria|B
291	china	HA	2017	B/Yunnan-Zhaoyang	EPI_ISL_270711	B/Yunnan-Zhaoyang/1255/2017|EPI_ISL_270711||2017-03-08|Victoria|B
292	china	HA	2017	B/Anhui-Yingzhou	EPI_ISL_270707	B/Anhui-Yingzhou/1148/2017|EPI_ISL_270707||2017-03-03|Victoria|B
293	china	HA	2017	B/Shanghai-Songjiang	EPI_ISL_270716	B/Shanghai-Songjiang/1173/2017|EPI_ISL_270716||2017-03-27|Victoria|B
294	china	HA	2017	B/Zhejiang-Xiacheng	EPI_ISL_270717	B/Zhejiang-Xiacheng/1233/2017|EPI_ISL_270717||2017-03-23|Victoria|B
295	china	HA	2017	B/Zhejiang-Xiacheng	EPI_ISL_270718	B/Zhejiang-Xiacheng/1233/2017|EPI_ISL_270718||2017-03-23|Victoria|B
296	china	HA	2017	B/Hubei-Wujiagang	EPI_ISL_270719	B/Hubei-Wujiagang/1127/2017|EPI_ISL_270719||2017-02-13|Victoria|B
297	china	HA	2017	B/Shanghai-Songjiang	EPI_ISL_270712	B/Shanghai-Songjiang/1173/2017|EPI_ISL_270712||2017-03-27|Victoria|B
298	china	HA	2017	B/Guangxi-Lingshan	EPI_ISL_270713	B/Guangxi-Lingshan/51/2017|EPI_ISL_270713||2017-03-08|Victoria|B
299	china	HA	2017	B/Sichuan-Gaoxin	EPI_ISL_270714	B/Sichuan-Gaoxin/1176/2017|EPI_ISL_270714||2017-03-08|Victoria|B
300	china	HA	2017	B/Guangxi-Lingshan	EPI_ISL_270715	B/Guangxi-Lingshan/35/2017|EPI_ISL_270715||2017-03-01|Victoria|B
301	china	HA	2017	B/Guangxi-Hengxian	EPI_ISL_278660	B/Guangxi-Hengxian/335/2017|EPI_ISL_278660||2017-05-31|Victoria|B
302	china	HA	2017	B/Shanghai-Putuo	EPI_ISL_278662	B/Shanghai-Putuo/1407/2017|EPI_ISL_278662||2017-05-23|Victoria|B
303	china	HA	2017	B/Guangdong-Chikan	EPI_ISL_278663	B/Guangdong-Chikan/1337/2017|EPI_ISL_278663||2017-04-19|Victoria|B
304	china	HA	2017	B/Shanghai-Jingan	EPI_ISL_270720	B/Shanghai-Jingan/1237/2017|EPI_ISL_270720||2017-02-09|Victoria|B
305	china	HA	2017	B/Zhejiang-Haishu	EPI_ISL_253319	B/Zhejiang-Haishu/121/2017|EPI_ISL_253319||2017-01-03|Victoria|B
306	china	HA	2017	B/Fujian-Licheng	EPI_ISL_278657	B/Fujian-Licheng/1460/2017|EPI_ISL_278657||2017-06-06|Victoria|B
307	china	HA	2017	B/Guangxi-Xixiangtang	EPI_ISL_270721	B/Guangxi-Xixiangtang/1136/2017|EPI_ISL_270721||2017-02-06|Victoria|B
308	china	HA	2017	B/Anhui-Huashan	EPI_ISL_278659	B/Anhui-Huashan/1275/2017|EPI_ISL_278659||2017-05-02|Victoria|B
309	china	HA	2017	B/Yunnan-Anning	EPI_ISL_278668	B/Yunnan-Anning/1440/2017|EPI_ISL_278668||2017-06-14|Victoria|B
310	china	HA	2017	B/Guangdong-Chikan	EPI_ISL_278669	B/Guangdong-Chikan/1504/2017|EPI_ISL_278669||2017-06-07|Victoria|B
311	china	HA	2017	B/Jiangsu-Haizhou	EPI_ISL_253322	B/Jiangsu-Haizhou/123/2017|EPI_ISL_253322||2017-01-10|Victoria|B
312	china	HA	2017	B/Hubei-Yingcheng	EPI_ISL_278670	B/Hubei-Yingcheng/313/2017|EPI_ISL_278670||2017-06-15|Victoria|B
313	china	HA	2017	B/Hunan-Heshan	EPI_ISL_253321	B/Hunan-Heshan/128/2017|EPI_ISL_253321||2017-01-05|Victoria|B
314	china	HA	2017	B/Jiangsu-Tinghu	EPI_ISL_278671	B/Jiangsu-Tinghu/1519/2017|EPI_ISL_278671||2017-05-22|Victoria|B
315	china	HA	2017	B/Guangxi-Youjiang	EPI_ISL_253320	B/Guangxi-Youjiang/124/2017|EPI_ISL_253320||2017-01-12|Victoria|B
316	china	HA	2017	B/Guizhou-Kaili	EPI_ISL_278664	B/Guizhou-Kaili/8103/2017|EPI_ISL_278664||2017-05-23|Victoria|B
317	china	HA	2017	B/Shanghai-Changning	EPI_ISL_278665	B/Shanghai-Changning/1405/2017|EPI_ISL_278665||2017-05-18|Victoria|B
318	china	HA	2017	B/Chongqing-Yuzhong	EPI_ISL_278666	B/Chongqing-Yuzhong/1793/2017|EPI_ISL_278666||2017-05-08|Victoria|B
319	china	HA	2017	B/Heilongjiang-Taoshan	EPI_ISL_253324	B/Heilongjiang-Taoshan/116/2017|EPI_ISL_253324||2017-01-05|Victoria|B
320	china	HA	2017	B/Guangxi-Xinning	EPI_ISL_278672	B/Guangxi-Xinning/1449/2017|EPI_ISL_278672||2017-06-06|Victoria|B
321	china	HA	2017	B/Hunan-Jishou	EPI_ISL_278673	B/Hunan-Jishou/11177/2017|EPI_ISL_278673||2017-06-05|Victoria|B
322	china	HA	2017	B/Jiangxi-Yushui	EPI_ISL_278674	B/Jiangxi-Yushui/1485/2017|EPI_ISL_278674||2017-06-07|Victoria|B
323	china	HA	2017	B/Hubei-Echeng	EPI_ISL_270738	B/Hubei-Echeng/11730/2017|EPI_ISL_270738||2017-03-13|Victoria|B
324	china	HA	2017	B/Jiangsu-Gaoyou	EPI_ISL_278675	B/Jiangsu-Gaoyou/1585/2017|EPI_ISL_278675||2017-06-07|Victoria|B
325	china	HA	2017	B/Neimenggu-Wulanhaote	EPI_ISL_270739	B/Neimenggu-Wulanhaote/11/2017|EPI_ISL_270739||2017-01-03|Victoria|B
326	china	HA	2017	B/Shanghai-Baoan	EPI_ISL_277662	B/Shanghai-Baoan/1325/2017|EPI_ISL_277662||2017-04-24|Victoria|B
327	china	HA	2017	B/Chongqing-Banan	EPI_ISL_292772	B/Chongqing-Banan/1840/2017|EPI_ISL_292772||2017-11-14|Victoria|B
328	china	HA	2017	B/Hubei-Danjiangkou	EPI_ISL_292773	B/Hubei-Danjiangkou/31/2017|EPI_ISL_292773||2017-11-09|Victoria|B
329	china	HA	2017	B/Hubei-Yunyang	EPI_ISL_292775	B/Hubei-Yunyang/310/2017|EPI_ISL_292775||2017-11-28|Victoria|B
330	china	HA	2017	B/Yunnan-Funing	EPI_ISL_292780	B/Yunnan-Funing/37/2017|EPI_ISL_292780||2017-11-14|Victoria|B
331	china	HA	2017	B/Yunnan-Anning	EPI_ISL_278700	B/Yunnan-Anning/1391/2017|EPI_ISL_278700||2017-06-01|Victoria|B
332	china	HA	2017	B/Chongqing-Jiulongpo	EPI_ISL_292781	B/Chongqing-Jiulongpo/323/2017|EPI_ISL_292781||2017-12-04|Victoria|B
333	china	HA	2017	B/Chongqing-Yuzhong	EPI_ISL_278701	B/Chongqing-Yuzhong/358/2017|EPI_ISL_278701||2017-05-02|Victoria|B
334	china	HA	2017	B/Hunan-Yuhua	EPI_ISL_292782	B/Hunan-Yuhua/11986/2017|EPI_ISL_292782||2017-12-04|Victoria|B
335	china	HA	2017	B/Shanghai-Jingan	EPI_ISL_278702	B/Shanghai-Jingan/1725/2017|EPI_ISL_278702||2017-04-20|Victoria|B
336	china	HA	2017	B/Qinghai-Datonghuizutuzuzizhi	EPI_ISL_292783	B/Qinghai-Datonghuizutuzuzizhi/2469/2017|EPI_ISL_292783||2017-11-29|Victoria|B
337	china	HA	2018	B/shenzhen	EPI_ISL_334901	B/shenzhen/2018-31895/2016|EPI_ISL_334901||2016-03-24|Victoria|B
338	china	HA	2018	B/shenzhen	EPI_ISL_334900	B/shenzhen/2018-31884/2016|EPI_ISL_334900||2016-03-17|Victoria|B
339	china	HA	2018	B/shenzhen	EPI_ISL_334903	B/shenzhen/2018-31877/2016|EPI_ISL_334903||2016-03-15|Victoria|B
340	china	HA	2018	B/shenzhen	EPI_ISL_334902	B/shenzhen/2018-31876/2016|EPI_ISL_334902||2016-03-15|Victoria|B
341	china	HA	2018	B/shenzhen	EPI_ISL_334909	B/shenzhen/2018-31883/2016|EPI_ISL_334909||2016-03-22|Victoria|B
342	china	HA	2018	B/shenzhen	EPI_ISL_334911	B/shenzhen/2018-31885/2016|EPI_ISL_334911||2016-03-17|Victoria|B
343	china	HA	2018	B/shenzhen	EPI_ISL_334910	B/shenzhen/2018-31894/2016|EPI_ISL_334910||2016-03-24|Victoria|B
344	china	HA	2018	B/shenzhen	EPI_ISL_334905	B/shenzhen/2018-31880/2016|EPI_ISL_334905||2016-03-15|Victoria|B
345	china	HA	2018	B/shenzhen	EPI_ISL_334904	B/shenzhen/2018-31878/2016|EPI_ISL_334904||2016-03-15|Victoria|B
346	china	HA	2018	B/shenzhen	EPI_ISL_334906	B/shenzhen/2018-31879/2016|EPI_ISL_334906||2016-03-15|Victoria|B
347	china	HA	2018	B/shenzhen	EPI_ISL_334989	B/shenzhen/2018-30561/2016|EPI_ISL_334989||2016-04-20|Victoria|B
348	china	HA	2018	B/shenzhen	EPI_ISL_334988	B/shenzhen/2018-30562/2016|EPI_ISL_334988||2016-04-20|Victoria|B
349	china	HA	2018	B/shenzhen	EPI_ISL_334991	B/shenzhen/2018-30559/2016|EPI_ISL_334991||2016-03-23|Victoria|B
350	china	HA	2018	B/shenzhen	EPI_ISL_334990	B/shenzhen/2018-30560/2016|EPI_ISL_334990||2016-03-30|Victoria|B
351	china	HA	2018	B/shenzhen	EPI_ISL_335149	B/shenzhen/2018-28133/2016|EPI_ISL_335149||2016-03-01|Victoria|B
352	china	HA	2018	B/shenzhen	EPI_ISL_335148	B/shenzhen/2018-28134/2016|EPI_ISL_335148||2016-03-01|Victoria|B
353	china	HA	2018	B/shenzhen	EPI_ISL_335151	B/shenzhen/2018-28131/2016|EPI_ISL_335151||2016-03-01|Victoria|B
354	china	HA	2018	B/shenzhen	EPI_ISL_335150	B/shenzhen/2018-28132/2016|EPI_ISL_335150||2016-03-01|Victoria|B
355	china	HA	2018	B/shenzhen	EPI_ISL_335157	B/shenzhen/2018-28125/2016|EPI_ISL_335157||2016-02-29|Victoria|B
356	china	HA	2018	B/shenzhen	EPI_ISL_335156	B/shenzhen/2018-28126/2016|EPI_ISL_335156||2016-02-29|Victoria|B
357	china	HA	2018	B/shenzhen	EPI_ISL_335159	B/shenzhen/2018-28123/2016|EPI_ISL_335159||2016-04-12|Victoria|B
358	china	HA	2018	B/shenzhen	EPI_ISL_335158	B/shenzhen/2018-28124/2016|EPI_ISL_335158||2016-04-12|Victoria|B
359	china	HA	2018	B/shenzhen	EPI_ISL_335153	B/shenzhen/2018-28129/2016|EPI_ISL_335153||2016-03-21|Victoria|B
360	china	HA	2018	B/shenzhen	EPI_ISL_335152	B/shenzhen/2018-28130/2016|EPI_ISL_335152||2016-03-21|Victoria|B
361	china	HA	2018	B/shenzhen	EPI_ISL_335155	B/shenzhen/2018-28127/2016|EPI_ISL_335155||2016-03-01|Victoria|B
362	china	HA	2018	B/shenzhen	EPI_ISL_335154	B/shenzhen/2018-28128/2016|EPI_ISL_335154||2016-03-01|Victoria|B
363	china	HA	2018	B/shenzhen	EPI_ISL_335160	B/shenzhen/2018-28122/2016|EPI_ISL_335160||2016-04-26|Victoria|B
364	china	HA	2018	B/shenzhen	EPI_ISL_296988	B/shenzhen/2018-06349/2017|EPI_ISL_296988||2017-11-28|Victoria|B
365	china	HA	2018	B/shenzhen	EPI_ISL_296989	B/shenzhen/2018-06350/2017|EPI_ISL_296989||2017-12-02|Victoria|B
366	china	HA	2018	B/shenzhen	EPI_ISL_296990	B/shenzhen/2018-06352/2017|EPI_ISL_296990||2017-12-02|Victoria|B
367	china	HA	2018	B/shenzhen	EPI_ISL_296991	B/shenzhen/2018-06351/2017|EPI_ISL_296991||2017-12-02|Victoria|B
368	china	HA	2018	B/shenzhen	EPI_ISL_296985	B/shenzhen/2018-08668/2017|EPI_ISL_296985||2017-11-28|Victoria|B
369	china	HA	2018	B/shenzhen	EPI_ISL_296986	B/shenzhen/2018-06348/2017|EPI_ISL_296986||2017-11-28|Victoria|B
370	china	HA	2018	B/shenzhen	EPI_ISL_296987	B/shenzhen/2018-06347/2017|EPI_ISL_296987||2017-11-28|Victoria|B
371	china	HA	2018	B/shenzhen	EPI_ISL_335141	B/shenzhen/2018-28141/2017|EPI_ISL_335141||2017-12-11|Victoria|B
372	china	HA	2018	B/shenzhen	EPI_ISL_335140	B/shenzhen/2018-28142/2017|EPI_ISL_335140||2017-12-11|Victoria|B
373	china	HA	2018	B/shenzhen	EPI_ISL_335143	B/shenzhen/2018-28139/2017|EPI_ISL_335143||2017-10-03|Victoria|B
374	china	HA	2018	B/shenzhen	EPI_ISL_335142	B/shenzhen/2018-28140/2017|EPI_ISL_335142||2017-10-03|Victoria|B
375	china	HA	2018	B/shenzhen	EPI_ISL_335139	B/shenzhen/2018-28143/2017|EPI_ISL_335139||2017-12-11|Victoria|B
376	china	HA	2018	B/shenzhen	EPI_ISL_335145	B/shenzhen/2018-28137/2017|EPI_ISL_335145||2017-09-12|Victoria|B
377	china	HA	2018	B/shenzhen	EPI_ISL_335144	B/shenzhen/2018-28138/2017|EPI_ISL_335144||2017-09-12|Victoria|B
378	china	HA	2018	B/shenzhen	EPI_ISL_335147	B/shenzhen/2018-28135/2017|EPI_ISL_335147||2017-04-25|Victoria|B
379	china	HA	2018	B/shenzhen	EPI_ISL_335146	B/shenzhen/2018-28136/2017|EPI_ISL_335146||2017-02-17|Victoria|B
380	china	HA	2018	B/Beijing-Xicheng	EPI_ISL_297015	B/Beijing-Xicheng/111/2018|EPI_ISL_297015||2018-01-01|Victoria|B
381	china	HA	2018	B/Zhejiang-Yongkang	EPI_ISL_297028	B/Zhejiang-Yongkang/110/2018|EPI_ISL_297028||2018-01-01|Victoria|B
382	china	HA	2018	B/shenzhen	EPI_ISL_297030	B/shenzhen/2018-01513/2017|EPI_ISL_297030||2017-12-12|Victoria|B
383	china	HA	2018	B/Zhejiang-Kecheng	EPI_ISL_297026	B/Zhejiang-Kecheng/18/2018|EPI_ISL_297026||2018-01-01|Victoria|B
384	china	HA	2018	B/shenzhen	EPI_ISL_335189	B/shenzhen/2018-22516/2017|EPI_ISL_335189||2017-04-25|Victoria|B
385	china	HA	2018	B/shenzhen	EPI_ISL_335188	B/shenzhen/2018-22517/2017|EPI_ISL_335188||2017-11-28|Victoria|B
386	china	HA	2018	B/shenzhen	EPI_ISL_335191	B/shenzhen/2018-22495/2017|EPI_ISL_335191||2017-12-11|Victoria|B
387	china	HA	2018	B/shenzhen	EPI_ISL_335197	B/shenzhen/2018-22513/2017|EPI_ISL_335197||2017-04-25|Victoria|B
388	china	HA	2018	B/shenzhen	EPI_ISL_335196	B/shenzhen/2018-22500/2017|EPI_ISL_335196||2017-08-21|Victoria|B
389	china	HA	2018	B/shenzhen	EPI_ISL_335199	B/shenzhen/2018-22503/2017|EPI_ISL_335199||2017-12-12|Victoria|B
390	china	HA	2018	B/shenzhen	EPI_ISL_335198	B/shenzhen/2018-22502/2017|EPI_ISL_335198||2017-12-12|Victoria|B
391	china	HA	2018	B/shenzhen	EPI_ISL_335193	B/shenzhen/2018-22497/2017|EPI_ISL_335193||2017-12-11|Victoria|B
392	china	HA	2018	B/shenzhen	EPI_ISL_335192	B/shenzhen/2018-22496/2017|EPI_ISL_335192||2017-12-11|Victoria|B
393	china	HA	2018	B/shenzhen	EPI_ISL_335195	B/shenzhen/2018-22499/2017|EPI_ISL_335195||2017-12-11|Victoria|B
394	china	HA	2018	B/shenzhen	EPI_ISL_335194	B/shenzhen/2018-22498/2017|EPI_ISL_335194||2017-12-11|Victoria|B
395	china	HA	2018	B/shenzhen	EPI_ISL_335205	B/shenzhen/2018-22509/2017|EPI_ISL_335205||2017-04-25|Victoria|B
396	china	HA	2018	B/shenzhen	EPI_ISL_335207	B/shenzhen/2018-22511/2017|EPI_ISL_335207||2017-04-25|Victoria|B
397	china	HA	2018	B/shenzhen	EPI_ISL_335206	B/shenzhen/2018-22510/2017|EPI_ISL_335206||2017-04-25|Victoria|B
398	china	HA	2018	B/shenzhen	EPI_ISL_335212	B/shenzhen/2018-08667/2017|EPI_ISL_335212||2017-11-28|Victoria|B
399	china	HA	2018	B/shenzhen	EPI_ISL_335209	B/shenzhen/2018-22514/2017|EPI_ISL_335209||2017-04-25|Victoria|B
400	china	HA	2018	B/shenzhen	EPI_ISL_335208	B/shenzhen/2018-22512/2017|EPI_ISL_335208||2017-04-25|Victoria|B
401	china	HA	2018	B/shenzhen	EPI_ISL_335211	B/shenzhen/2018-08666/2017|EPI_ISL_335211||2017-11-28|Victoria|B
402	china	HA	2018	B/Zhejiang-Yongkang	EPI_ISL_309750	B/Zhejiang-Yongkang/13/2018|EPI_ISL_309750||2018-01-01|Victoria|B
403	china	HA	2018	B/Zhejiang-Nanxun	EPI_ISL_309744	B/Zhejiang-Nanxun/32/2018|EPI_ISL_309744||2018-01-01|Victoria|B
404	china	HA	2018	B/Zhejiang-Kecheng	EPI_ISL_309747	B/Zhejiang-Kecheng/18/2018|EPI_ISL_309747||2018-01-01|Victoria|B
405	china	HA	2018	B/Guangdong-Nanshan	EPI_ISL_356355	B/Guangdong-Nanshan/2018-33566/2018|EPI_ISL_356355||2018-11-12|Victoria|B
406	china	HA	2018	B/Macao	EPI_ISL_367116	B/Macao/602463/2018|EPI_ISL_367116||2018-04-26|Yamagata|B
407	china	HA	2018	B/Macao	EPI_ISL_367125	B/Macao/602461/2018|EPI_ISL_367125||2018-04-25|Yamagata|B
408	china	HA	2018	B/Macao	EPI_ISL_367124	B/Macao/602513/2018|EPI_ISL_367124||2018-04-30|Yamagata|B
409	china	HA	2018	B/Guangdong-Nanshan	EPI_ISL_356375	B/Guangdong-Nanshan/2018-33566/2018|EPI_ISL_356375||2018-11-12|Victoria|B
410	china	HA	2018	B/Macao	EPI_ISL_367121	B/Macao/603797/2018|EPI_ISL_367121||2018-07-04|Yamagata|B
411	china	HA	2018	B/Macao	EPI_ISL_367120	B/Macao/604456/2018|EPI_ISL_367120||2018-08-14|Victoria|B
412	china	HA	2018	B/Macao	EPI_ISL_367123	B/Macao/602725/2018|EPI_ISL_367123||2018-05-11|Yamagata|B
413	china	HA	2018	B/Macao	EPI_ISL_367122	B/Macao/602739/2018|EPI_ISL_367122||2018-05-14|Yamagata|B
414	china	HA	2018	B/Yunnan-Mengzi	EPI_ISL_13497576	B/Yunnan-Mengzi/1407/2018|EPI_ISL_13497576||2018-05-21|Yamagata|B
415	china	HA	2018	B/Guangxi-Yuzhou	EPI_ISL_13497573	B/Guangxi-Yuzhou/1566/2018|EPI_ISL_13497573||2018-06-07|Victoria|B
416	china	HA	2018	B/Shanghai	EPI_ISL_366125	B/Shanghai/1814/2018|EPI_ISL_366125||2018-01-12|Yamagata|B
417	china	HA	2018	B/Beijing-Xicheng	EPI_ISL_13497572	B/Beijing-Xicheng/1121/2018|EPI_ISL_13497572||2018-01-15|Victoria|B
418	china	HA	2018	B/Tianjin-Baodi	EPI_ISL_13497575	B/Tianjin-Baodi/12/2018|EPI_ISL_13497575||2018-01-01|Yamagata|B
419	china	HA	2018	B/Shanghai	EPI_ISL_366127	B/Shanghai/18169/2018|EPI_ISL_366127||2018-01-16|Yamagata|B
420	china	HA	2018	B/Shanghai	EPI_ISL_366126	B/Shanghai/18127/2018|EPI_ISL_366126||2018-01-15|Yamagata|B
421	china	HA	2018	B/Guangdong-Nanshan	EPI_ISL_362089	B/Guangdong-Nanshan/2018-33566/2018|EPI_ISL_362089||2018-11-12|Victoria|B
422	china	HA	2018	B/Sichuan-Gaoxin	EPI_ISL_362088	B/Sichuan-Gaoxin/531/2018|EPI_ISL_362088||2018-12-26|Victoria|B
423	china	HA	2018	B/Guangdong-Nanshan	EPI_ISL_362090	B/Guangdong-Nanshan/38/2018|EPI_ISL_362090||2018-11-12|Victoria|B
424	china	HA	2018	B/Guangdong-Nanshan	EPI_ISL_368244	B/Guangdong-Nanshan/38/2018|EPI_ISL_368244||2018-11-12|Victoria|B
425	china	HA	2018	B/Guangdong-Nanshan	EPI_ISL_358001	B/Guangdong-Nanshan/38/2018|EPI_ISL_358001||2018-11-12|Victoria|B
426	china	HA	2018	B/Guangdong-Nanshan	EPI_ISL_358002	B/Guangdong-Nanshan/2018-33566/2018|EPI_ISL_358002||2018-11-12|Victoria|B
427	china	HA	2018	B/China	EPI_ISL_506511	B/China/SMU105/2018|EPI_ISL_506511||2018-01-24|unknown|B
428	china	HA	2018	B/China	EPI_ISL_506510	B/China/SMU32/2018|EPI_ISL_506510||2018-01-22|unknown|B
429	china	HA	2018	B/China	EPI_ISL_506509	B/China/SMU06/2018|EPI_ISL_506509||2018-01-22|unknown|B
430	china	HA	2018	B/China	EPI_ISL_506519	B/China/SMU191/2018|EPI_ISL_506519||2018-01-24|unknown|B
431	china	HA	2018	B/China	EPI_ISL_506518	B/China/SMU187/2018|EPI_ISL_506518||2018-01-23|unknown|B
432	china	HA	2018	B/China	EPI_ISL_506517	B/China/SMU182/2018|EPI_ISL_506517||2018-01-23|unknown|B
433	china	HA	2018	B/China	EPI_ISL_506516	B/China/SMU179/2018|EPI_ISL_506516||2018-01-23|unknown|B
434	china	HA	2018	B/China	EPI_ISL_506515	B/China/SMU175/2018|EPI_ISL_506515||2018-01-23|unknown|B
435	china	HA	2018	B/China	EPI_ISL_506514	B/China/SMU161/2018|EPI_ISL_506514||2018-01-23|unknown|B
436	china	HA	2018	B/China	EPI_ISL_506513	B/China/SMU150/2018|EPI_ISL_506513||2018-01-23|unknown|B
437	china	HA	2019	B/Sichuan-Qingyang	EPI_ISL_410135	B/Sichuan-Qingyang/12039/2019|EPI_ISL_410135||2019-12-07|Victoria|B
438	china	HA	2019	B/Fujian-Tongan	EPI_ISL_410644	B/Fujian-Tongan/358/2019|EPI_ISL_410644||2019-12-02|Victoria|B
439	china	HA	2019	B/Zhejiang-Kecheng	EPI_ISL_410642	B/Zhejiang-Kecheng/3135/2019|EPI_ISL_410642||2019-12-06|Victoria|B
440	china	HA	2019	B/Zhejiang-Yuhang	EPI_ISL_410643	B/Zhejiang-Yuhang/3139/2019|EPI_ISL_410643||2019-12-10|Victoria|B
441	china	HA	2019	B/Zhejiang-Wuxin	EPI_ISL_410640	B/Zhejiang-Wuxin/11013/2019|EPI_ISL_410640||2019-12-04|Victoria|B
442	china	HA	2019	B/Zhejiang-Nanhu	EPI_ISL_410641	B/Zhejiang-Nanhu/11025/2019|EPI_ISL_410641||2019-12-10|Victoria|B
443	china	HA	2019	B/Yunnan-Linxiang	EPI_ISL_390708	B/Yunnan-Linxiang/1554/2019|EPI_ISL_390708||2019-06-25|Victoria|B
444	china	HA	2019	B/Shanghai-Changning	EPI_ISL_485433	B/Shanghai-Changning/11290/2019|EPI_ISL_485433||2019-12-26|Victoria|B
445	china	HA	2019	B/Ulsan	EPI_ISL_485501	B/Ulsan/1316/2019|EPI_ISL_485501||2019-11-18|Victoria|B
446	china	HA	2019	B/Jeonnam	EPI_ISL_485500	B/Jeonnam/1343/2019|EPI_ISL_485500||2019-11-18|Victoria|B
447	china	HA	2019	B/Macao-	EPI_ISL_485511	B/Macao-/605113/2019|EPI_ISL_485511||2019-07-01|Victoria|B
448	china	HA	2019	B/Macao-	EPI_ISL_485510	B/Macao-/605544/2019|EPI_ISL_485510||2019-07-16|Victoria|B
449	china	HA	2019	B/Macao-	EPI_ISL_485509	B/Macao-/605907/2019|EPI_ISL_485509||2019-07-31|Victoria|B
450	china	HA	2019	B/Macao	EPI_ISL_485508	B/Macao/606787/2019|EPI_ISL_485508||2019-09-09|Victoria|B
451	china	HA	2019	B/Macao	EPI_ISL_485507	B/Macao/607213/2019|EPI_ISL_485507||2019-09-26|Victoria|B
452	china	HA	2019	B/Macao	EPI_ISL_485506	B/Macao/609541/2019|EPI_ISL_485506||2019-12-13|Victoria|B
453	china	HA	2019	B/Macao	EPI_ISL_485505	B/Macao/609707/2019|EPI_ISL_485505||2019-12-18|Victoria|B
454	china	HA	2019	B/Sichuan-Yanjiang	EPI_ISL_485543	B/Sichuan-Yanjiang/11121/2019|EPI_ISL_485543||2019-12-22|Victoria|B
455	china	HA	2019	B/Fujian-Fuding	EPI_ISL_485542	B/Fujian-Fuding/31/2019|EPI_ISL_485542||2019-12-10|Victoria|B
456	china	HA	2019	B/Guangxi-Youjiang	EPI_ISL_377021	B/Guangxi-Youjiang/1573/2019|EPI_ISL_377021||2019-07-02|Victoria|B
457	china	HA	2019	B/Fujian-Chengxiang	EPI_ISL_377020	B/Fujian-Chengxiang/1567/2019|EPI_ISL_377020||2019-06-03|Victoria|B
458	china	HA	2019	B/Guangxi-Xixiangtang	EPI_ISL_377023	B/Guangxi-Xixiangtang/1578/2019|EPI_ISL_377023||2019-07-02|Victoria|B
459	china	HA	2019	B/Yunnan-Zhaoyang	EPI_ISL_377022	B/Yunnan-Zhaoyang/1629/2019|EPI_ISL_377022||2019-07-09|Victoria|B
460	china	HA	2019	B/Fujian-Gulou	EPI_ISL_377019	B/Fujian-Gulou/1449/2019|EPI_ISL_377019||2019-06-03|Victoria|B
461	china	HA	2019	B/Jiangsu-Haizhou	EPI_ISL_377018	B/Jiangsu-Haizhou/3214/2019|EPI_ISL_377018||2019-06-06|Victoria|B
462	china	HA	2019	B/Shanghai-Pudongxin	EPI_ISL_377025	B/Shanghai-Pudongxin/11067/2019|EPI_ISL_377025||2019-07-02|Victoria|B
463	china	HA	2019	B/Shanghai-Xuhui	EPI_ISL_377024	B/Shanghai-Xuhui/1702/2019|EPI_ISL_377024||2019-07-01|Victoria|B
464	china	HA	2019	B/Zhejiang-Nanhu	EPI_ISL_377037	B/Zhejiang-Nanhu/1459/2019|EPI_ISL_377037||2019-06-03|Victoria|B
465	china	HA	2019	B/Fujian-Sanyuan	EPI_ISL_377036	B/Fujian-Sanyuan/2504/2019|EPI_ISL_377036||2019-06-11|Victoria|B
466	china	HA	2019	B/Hubei-Maojian	EPI_ISL_377039	B/Hubei-Maojian/11089/2019|EPI_ISL_377039||2019-06-04|Victoria|B
467	china	HA	2019	B/Hubei-Huangshigang	EPI_ISL_377038	B/Hubei-Huangshigang/1561/2019|EPI_ISL_377038||2019-06-11|Victoria|B
468	china	HA	2019	B/Guizhou-Bijiang	EPI_ISL_377033	B/Guizhou-Bijiang/1516/2019|EPI_ISL_377033||2019-06-20|Victoria|B
469	china	HA	2019	B/Anhui-Jinan	EPI_ISL_377035	B/Anhui-Jinan/1713/2019|EPI_ISL_377035||2019-06-25|Victoria|B
470	china	HA	2019	B/Guangxi-Haicheng	EPI_ISL_377034	B/Guangxi-Haicheng/1804/2019|EPI_ISL_377034||2019-06-18|Victoria|B
471	china	HA	2019	B/Hunan-Heshan	EPI_ISL_377045	B/Hunan-Heshan/1537/2019|EPI_ISL_377045||2019-06-03|Victoria|B
472	china	HA	2019	B/Guizhou-Qixinguan	EPI_ISL_377047	B/Guizhou-Qixinguan/1443/2019|EPI_ISL_377047||2019-06-03|Victoria|B
473	china	HA	2019	B/Shanghai-Huangpu	EPI_ISL_377046	B/Shanghai-Huangpu/1571/2019|EPI_ISL_377046||2019-06-26|Victoria|B
474	china	HA	2019	B/Guangdong-Enping	EPI_ISL_377041	B/Guangdong-Enping/322/2019|EPI_ISL_377041||2019-06-03|Victoria|B
475	china	HA	2019	B/Hunan-Yueyanglou	EPI_ISL_377040	B/Hunan-Yueyanglou/1470/2019|EPI_ISL_377040||2019-06-11|Victoria|B
476	china	HA	2019	B/Hainan-Wenchang	EPI_ISL_377043	B/Hainan-Wenchang/1457/2019|EPI_ISL_377043||2019-06-10|Victoria|B
477	china	HA	2019	B/Guangdong-Chancheng	EPI_ISL_377042	B/Guangdong-Chancheng/1474/2019|EPI_ISL_377042||2019-06-10|Victoria|B
478	china	HA	2019	B/Hubei-Xiantao	EPI_ISL_402142	B/Hubei-Xiantao/2405/2019|EPI_ISL_402142||2019-12-04|Victoria|B
479	china	HA	2019	B/Jiangsu-Yixin	EPI_ISL_402143	B/Jiangsu-Yixin/349/2019|EPI_ISL_402143||2019-12-07|Victoria|B
480	china	HA	2019	B/Chongqing-Yuzhong	EPI_ISL_402141	B/Chongqing-Yuzhong/3165/2019|EPI_ISL_402141||2019-12-09|Victoria|B
481	china	HA	2019	B/Shandong-Dongying	EPI_ISL_402138	B/Shandong-Dongying/1593/2019|EPI_ISL_402138||2019-12-05|Victoria|B
482	china	HA	2019	B/Shandong-Huancui	EPI_ISL_402139	B/Shandong-Huancui/11225/2019|EPI_ISL_402139||2019-12-05|Victoria|B
483	china	HA	2019	B/Jiangxi-Anyuan	EPI_ISL_377048	B/Jiangxi-Anyuan/1553/2019|EPI_ISL_377048||2019-06-13|Victoria|B
484	china	HA	2019	B/Hubei-Hanyang	EPI_ISL_402150	B/Hubei-Hanyang/311/2019|EPI_ISL_402150||2019-12-05|Victoria|B
485	china	HA	2019	B/Tianjin-Nankai	EPI_ISL_402151	B/Tianjin-Nankai/11093/2019|EPI_ISL_402151||2019-11-25|Victoria|B
486	china	HA	2019	B/Yunnan-Longchuan	EPI_ISL_402148	B/Yunnan-Longchuan/345/2019|EPI_ISL_402148||2019-11-26|Victoria|B
487	china	HA	2019	B/Henan-Chuanhui	EPI_ISL_402149	B/Henan-Chuanhui/1661/2019|EPI_ISL_402149||2019-12-10|Victoria|B
488	china	HA	2019	B/Chongqing-Qianjiang	EPI_ISL_402146	B/Chongqing-Qianjiang/3140/2019|EPI_ISL_402146||2019-12-02|Victoria|B
489	china	HA	2019	B/Xinjiang-Yining	EPI_ISL_402147	B/Xinjiang-Yining/1613/2019|EPI_ISL_402147||2019-12-02|Victoria|B
490	china	HA	2019	B/Shandong-Jiaxiang	EPI_ISL_402144	B/Shandong-Jiaxiang/311/2019|EPI_ISL_402144||2019-12-02|Victoria|B
491	china	HA	2019	B/Jiangsu-Quanshan	EPI_ISL_402145	B/Jiangsu-Quanshan/11973/2019|EPI_ISL_402145||2019-12-10|Victoria|B
492	china	HA	2019	B/Anhui-MAS	EPI_ISL_19173844	B/Anhui-MAS/0666/2019|EPI_ISL_19173844||2019-02-26|Victoria|B
493	china	HA	2019	B/Anhui-MAS	EPI_ISL_19173845	B/Anhui-MAS/0716/2019|EPI_ISL_19173845||2019-03-01|Victoria|B
494	china	HA	2019	B/Anhui-MAS	EPI_ISL_19173846	B/Anhui-MAS/1374/2019|EPI_ISL_19173846||2019-04-19|Victoria|B
495	china	HA	2019	B/Anhui-MAS	EPI_ISL_19173843	B/Anhui-MAS/0664/2019|EPI_ISL_19173843||2019-02-26|Victoria|B
496	china	HA	2019	B/Sichuan-Lizhou	EPI_ISL_377085	B/Sichuan-Lizhou/1339/2019|EPI_ISL_377085||2019-04-24|Victoria|B
497	china	HA	2019	B/Xinjiang-Tianshan	EPI_ISL_402188	B/Xinjiang-Tianshan/11350/2019|EPI_ISL_402188||2019-11-21|Victoria|B
498	china	HA	2019	B/Guangdong	EPI_ISL_19281453	B/Guangdong/853/2019|EPI_ISL_19281453||2019-03-01|Victoria|B
499	china	HA	2019	B/Shanghai-Jinshan	EPI_ISL_402186	B/Shanghai-Jinshan/1885/2019|EPI_ISL_402186||2019-10-29|Victoria|B
500	china	HA	2019	B/Sichuan-Jingyang	EPI_ISL_402199	B/Sichuan-Jingyang/12048/2019|EPI_ISL_402199||2019-11-26|Victoria|B
501	china	HA	2019	B/Guangdong	EPI_ISL_19281470	B/Guangdong/1682/2019|EPI_ISL_19281470||2019-05-28|Victoria|B
502	china	HA	2019	B/Guangdong	EPI_ISL_19281471	B/Guangdong/1753/2019|EPI_ISL_19281471||2019-06-06|Victoria|B
503	china	HA	2019	B/Guangdong	EPI_ISL_19281468	B/Guangdong/1557/2019|EPI_ISL_19281468||2019-05-14|Victoria|B
504	china	HA	2019	B/Guangdong	EPI_ISL_19281467	B/Guangdong/1536/2019|EPI_ISL_19281467||2019-05-23|Victoria|B
505	china	HA	2019	B/Hunan-Jiahe	EPI_ISL_402200	B/Hunan-Jiahe/327/2019|EPI_ISL_402200||2019-11-29|Victoria|B
506	china	HA	2019	B/Guangdong	EPI_ISL_19281465	B/Guangdong/974/2019|EPI_ISL_19281465||2019-03-11|Victoria|B
507	china	HA	2019	B/Sichuan-Shunqing	EPI_ISL_402231	B/Sichuan-Shunqing/1725/2019|EPI_ISL_402231||2019-10-14|Victoria|B
508	china	HA	2019	B/Hubei-Huangshigang	EPI_ISL_367415	B/Hubei-Huangshigang/1420/2019|EPI_ISL_367415||2019-04-18|Victoria|B
509	china	HA	2019	B/Neimenggu-Donghe	EPI_ISL_367421	B/Neimenggu-Donghe/1260/2019|EPI_ISL_367421||2019-03-11|Victoria|B
510	china	HA	2019	B/Jiangxi-Xunyang	EPI_ISL_367420	B/Jiangxi-Xunyang/1406/2019|EPI_ISL_367420||2019-04-22|Victoria|B
511	china	HA	2019	B/Sichuan-Guangan	EPI_ISL_402236	B/Sichuan-Guangan/1829/2019|EPI_ISL_402236||2019-10-31|Victoria|B
512	china	HA	2019	B/Hubei-Huangzhou	EPI_ISL_367423	B/Hubei-Huangzhou/1412/2019|EPI_ISL_367423||2019-05-13|Victoria|B
513	china	HA	2019	B/Sichuan-Guangan	EPI_ISL_402237	B/Sichuan-Guangan/1829/2019|EPI_ISL_402237||2019-10-31|Victoria|B
514	china	HA	2019	B/Guangdong-Chikan	EPI_ISL_367422	B/Guangdong-Chikan/1309/2019|EPI_ISL_367422||2019-04-15|Victoria|B
515	china	HA	2019	B/Chongqing-Banan	EPI_ISL_402234	B/Chongqing-Banan/321/2019|EPI_ISL_402234||2019-11-06|Victoria|B
516	china	HA	2019	B/Jiangxi-Jizhou	EPI_ISL_367417	B/Jiangxi-Jizhou/1373/2019|EPI_ISL_367417||2019-05-07|Victoria|B
517	china	HA	2019	B/Jiangxi-Yuanzhou	EPI_ISL_402235	B/Jiangxi-Yuanzhou/11696/2019|EPI_ISL_402235||2019-10-22|Victoria|B
518	china	HA	2019	B/Hebei-Luquan	EPI_ISL_367416	B/Hebei-Luquan/89/2019|EPI_ISL_367416||2019-04-15|Victoria|B
519	china	HA	2019	B/Sichuan-Yanjiang	EPI_ISL_402232	B/Sichuan-Yanjiang/1889/2019|EPI_ISL_402232||2019-11-03|Victoria|B
520	china	HA	2019	B/Guangdong-Duanzhou	EPI_ISL_367419	B/Guangdong-Duanzhou/1420/2019|EPI_ISL_367419||2019-05-07|Victoria|B
521	china	HA	2019	B/Shaanxi-Xincheng	EPI_ISL_402233	B/Shaanxi-Xincheng/11453/2019|EPI_ISL_402233||2019-10-30|Victoria|B
522	china	HA	2019	B/Jiangxi-Zhushan	EPI_ISL_367418	B/Jiangxi-Zhushan/1318/2019|EPI_ISL_367418||2019-04-22|Victoria|B
523	china	HA	2019	B/Chongqing-Yuzhong	EPI_ISL_402246	B/Chongqing-Yuzhong/11842/2019|EPI_ISL_402246||2019-11-18|Victoria|B
524	china	HA	2019	B/Shanghai-Changning	EPI_ISL_389957	B/Shanghai-Changning/1228/2019|EPI_ISL_389957||2019-02-25|Victoria|B
525	china	HA	2019	B/Guangxi-Jinchengjiang	EPI_ISL_402245	B/Guangxi-Jinchengjiang/13428/2019|EPI_ISL_402245||2019-11-05|Victoria|B
526	china	HA	2019	B/Yunnan-Yingjiang	EPI_ISL_402242	B/Yunnan-Yingjiang/364/2019|EPI_ISL_402242||2019-11-06|Victoria|B
527	china	HA	2019	B/Anhui-Jinan	EPI_ISL_402243	B/Anhui-Jinan/11001/2019|EPI_ISL_402243||2019-11-12|Victoria|B
528	china	HA	2019	B/Liaoning-Xinlongtai	EPI_ISL_367424	B/Liaoning-Xinlongtai/313/2019|EPI_ISL_367424||2019-04-01|Victoria|B
529	china	HA	2019	B/Hubei-Duodao	EPI_ISL_402240	B/Hubei-Duodao/1857/2019|EPI_ISL_402240||2019-10-31|Victoria|B
530	china	HA	2019	B/Zhejiang-Lucheng	EPI_ISL_402241	B/Zhejiang-Lucheng/11036/2019|EPI_ISL_402241||2019-11-11|Victoria|B
531	china	HA	2019	B/Chongqing-Yuzhong	EPI_ISL_402254	B/Chongqing-Yuzhong/11958/2019|EPI_ISL_402254||2019-12-02|Victoria|B
532	china	HA	2019	B/Fujian-Cangshan	EPI_ISL_391013	B/Fujian-Cangshan/1662/2019|EPI_ISL_391013||2019-08-06|Victoria|B
533	china	HA	2019	B/Fujian-Cangshan	EPI_ISL_391014	B/Fujian-Cangshan/1662/2019|EPI_ISL_391014||2019-08-06|Victoria|B
534	china	HA	2019	B/Guangdong	EPI_ISL_19281475	B/Guangdong/1381/2019|EPI_ISL_19281475||2019-05-05|Victoria|B
535	china	HA	2019	B/Guangdong	EPI_ISL_19281473	B/Guangdong/1792/2019|EPI_ISL_19281473||2019-06-04|Victoria|B
536	china	HA	2019	B/Zhejiang-Yongkang	EPI_ISL_402286	B/Zhejiang-Yongkang/1872/2019|EPI_ISL_402286||2019-10-29|Victoria|B
537	china	HA	2020	B/Guizhou-Xixiu	EPI_ISL_485438	B/Guizhou-Xixiu/19/2020|EPI_ISL_485438||2020-01-01|Victoria|B
538	china	HA	2020	B/Sichuan-Ziliujing	EPI_ISL_485550	B/Sichuan-Ziliujing/18/2020|EPI_ISL_485550||2020-01-01|Victoria|B
539	china	HA	2020	B/Tianjin-Nankai	EPI_ISL_410581	B/Tianjin-Nankai/121/2020|EPI_ISL_410581||2020-01-01|Victoria|B
540	china	HA	2020	B/Liaoning-Huanggu	EPI_ISL_485406	B/Liaoning-Huanggu/1346/2020|EPI_ISL_485406||2020-03-03|Victoria|B
541	china	HA	2020	B/Fujian-Xinluo	EPI_ISL_485405	B/Fujian-Xinluo/1714/2020|EPI_ISL_485405||2020-04-22|Victoria|B
542	china	HA	2020	B/Yunnan-Hongta	EPI_ISL_485404	B/Yunnan-Hongta/1614/2020|EPI_ISL_485404||2020-03-27|Victoria|B
543	china	HA	2020	B/Hunan-Heshan	EPI_ISL_485403	B/Hunan-Heshan/1243/2020|EPI_ISL_485403||2020-03-30|Victoria|B
544	china	HA	2020	B/Gansu-Xifeng	EPI_ISL_485402	B/Gansu-Xifeng/1165/2020|EPI_ISL_485402||2020-02-26|Victoria|B
545	china	HA	2020	B/Hunan-Daxaing	EPI_ISL_528918	B/Hunan-Daxaing/120/2020|EPI_ISL_528918||2020-01-06|Victoria|B
546	china	HA	2020	B/Jiangxi-Yuanzhou	EPI_ISL_768554	B/Jiangxi-Yuanzhou/11997/2020|EPI_ISL_768554||2020-11-30|Victoria|B
547	china	HA	2020	B/Jiangxi-Yushui	EPI_ISL_768553	B/Jiangxi-Yushui/340/2020|EPI_ISL_768553||2020-10-26|Victoria|B
548	china	HA	2020	B/Hunan-Daxiang	EPI_ISL_485413	B/Hunan-Daxiang/120/2020|EPI_ISL_485413||2020-01-06|Victoria|B
549	china	HA	2020	B/Guizhou-Douyun	EPI_ISL_768552	B/Guizhou-Douyun/11021/2020|EPI_ISL_768552||2020-12-03|Victoria|B
550	china	HA	2020	B/Jiangxi-Yushui	EPI_ISL_768559	B/Jiangxi-Yushui/375/2020|EPI_ISL_768559||2020-11-30|Victoria|B
551	china	HA	2020	B/Jiangxi-Yushui	EPI_ISL_768558	B/Jiangxi-Yushui/374/2020|EPI_ISL_768558||2020-11-30|Victoria|B
552	china	HA	2020	B/Jiangxi-Yushui	EPI_ISL_768557	B/Jiangxi-Yushui/373/2020|EPI_ISL_768557||2020-11-30|Victoria|B
553	china	HA	2020	B/Jiangxi-Yushui	EPI_ISL_768556	B/Jiangxi-Yushui/366/2020|EPI_ISL_768556||2020-11-30|Victoria|B
554	china	HA	2020	B/Jiangsu-tinghu	EPI_ISL_768547	B/Jiangsu-tinghu/11755/2020|EPI_ISL_768547||2020-11-02|Victoria|B
555	china	HA	2020	B/Jiangsu-tinghu	EPI_ISL_768546	B/Jiangsu-tinghu/11755/2020|EPI_ISL_768546||2020-11-02|Victoria|B
556	china	HA	2020	B/Henan-Xigong	EPI_ISL_768551	B/Henan-Xigong/1449/2020|EPI_ISL_768551||2020-10-19|Victoria|B
557	china	HA	2020	B/Jiangxi-Zhushan	EPI_ISL_768550	B/Jiangxi-Zhushan/1769/2020|EPI_ISL_768550||2020-09-30|Victoria|B
558	china	HA	2020	B/Jiangxi-Donghu	EPI_ISL_768549	B/Jiangxi-Donghu/11572/2020|EPI_ISL_768549||2020-09-29|Victoria|B
559	china	HA	2020	B/Jiangxi-Donghu	EPI_ISL_768548	B/Jiangxi-Donghu/11421/2020|EPI_ISL_768548||2020-09-08|Victoria|B
560	china	HA	2020	B/Jiangxi-Yushui	EPI_ISL_768571	B/Jiangxi-Yushui/388/2020|EPI_ISL_768571||2020-12-04|Victoria|B
561	china	HA	2020	B/Hunan-Louxin	EPI_ISL_485431	B/Hunan-Louxin/125/2020|EPI_ISL_485431||2020-01-14|Victoria|B
562	china	HA	2020	B/Jiangxi-Yushui	EPI_ISL_768570	B/Jiangxi-Yushui/387/2020|EPI_ISL_768570||2020-12-04|Victoria|B
563	china	HA	2020	B/Yunnan-Gucheng	EPI_ISL_485430	B/Yunnan-Gucheng/135/2020|EPI_ISL_485430||2020-01-08|Victoria|B
564	china	HA	2020	B/Jiangxi-Yushui	EPI_ISL_768569	B/Jiangxi-Yushui/386/2020|EPI_ISL_768569||2020-12-04|Victoria|B
565	china	HA	2020	B/Hunan-Heshan	EPI_ISL_485429	B/Hunan-Heshan/1107/2020|EPI_ISL_485429||2020-02-03|Victoria|B
566	china	HA	2020	B/Jiangxi-Yushui	EPI_ISL_768568	B/Jiangxi-Yushui/384/2020|EPI_ISL_768568||2020-11-30|Victoria|B
567	china	HA	2020	B/Yunnan-Chuxiong	EPI_ISL_485428	B/Yunnan-Chuxiong/199/2020|EPI_ISL_485428||2020-02-07|Victoria|B
568	china	HA	2020	B/Jiangxi-Yushui	EPI_ISL_768575	B/Jiangxi-Yushui/394/2020|EPI_ISL_768575||2020-12-09|Victoria|B
569	china	HA	2020	B/Jiangsu-Chongchuan	EPI_ISL_485427	B/Jiangsu-Chongchuan/12290/2020|EPI_ISL_485427||2020-02-04|Victoria|B
570	china	HA	2020	B/Jiangxi-Yushui	EPI_ISL_768574	B/Jiangxi-Yushui/393/2020|EPI_ISL_768574||2020-12-07|Victoria|B
571	china	HA	2020	B/Liaoning-Shuangta	EPI_ISL_485426	B/Liaoning-Shuangta/1137/2020|EPI_ISL_485426||2020-02-18|Victoria|B
572	china	HA	2020	B/Jiangxi-Yushui	EPI_ISL_768573	B/Jiangxi-Yushui/392/2020|EPI_ISL_768573||2020-12-07|Victoria|B
573	china	HA	2020	B/Jiangxi-Yushui	EPI_ISL_768572	B/Jiangxi-Yushui/389/2020|EPI_ISL_768572||2020-12-07|Victoria|B
574	china	HA	2020	B/Jiangxi-Yushui	EPI_ISL_768563	B/Jiangxi-Yushui/11038/2020|EPI_ISL_768563||2020-11-30|Victoria|B
575	china	HA	2020	B/Yunnan-Wenshan	EPI_ISL_485439	B/Yunnan-Wenshan/1259/2020|EPI_ISL_485439||2020-03-17|Victoria|B
576	china	HA	2020	B/Jiangxi-Yushui	EPI_ISL_768562	B/Jiangxi-Yushui/381/2020|EPI_ISL_768562||2020-11-30|Victoria|B
577	china	HA	2020	B/Guizhou-Xixiu	EPI_ISL_485438	B/Guizhou-Xixiu/19/2020|EPI_ISL_485438||2020-01-01|Victoria|B
578	china	HA	2020	B/Jiangxi-Yushui	EPI_ISL_768561	B/Jiangxi-Yushui/379/2020|EPI_ISL_768561||2020-11-30|Victoria|B
579	china	HA	2020	B/Chongqing-Banan	EPI_ISL_485437	B/Chongqing-Banan/150/2020|EPI_ISL_485437||2020-01-10|Victoria|B
580	china	HA	2020	B/Jiangxi-Yushui	EPI_ISL_768560	B/Jiangxi-Yushui/378/2020|EPI_ISL_768560||2020-11-30|Victoria|B
581	china	HA	2020	B/Henan-Hubin	EPI_ISL_485436	B/Henan-Hubin/138/2020|EPI_ISL_485436||2020-01-14|Victoria|B
582	china	HA	2020	B/Jiangxi-Yushui	EPI_ISL_768567	B/Jiangxi-Yushui/383/2020|EPI_ISL_768567||2020-11-30|Victoria|B
583	china	HA	2020	B/Yunnan-Qilin	EPI_ISL_485435	B/Yunnan-Qilin/163/2020|EPI_ISL_485435||2020-01-17|Victoria|B
584	china	HA	2020	B/Jiangxi-Yushui	EPI_ISL_768566	B/Jiangxi-Yushui/382/2020|EPI_ISL_768566||2020-11-30|Victoria|B
585	china	HA	2020	B/Jiangsu-Chongchuan	EPI_ISL_485434	B/Jiangsu-Chongchuan/12292/2020|EPI_ISL_485434||2020-02-04|Victoria|B
586	china	HA	2020	B/Jiangxi-Yushui	EPI_ISL_768565	B/Jiangxi-Yushui/11104/2020|EPI_ISL_768565||2020-12-08|Victoria|B
587	china	HA	2020	B/Jiangxi-Yushui	EPI_ISL_768564	B/Jiangxi-Yushui/11041/2020|EPI_ISL_768564||2020-12-02|Victoria|B
588	china	HA	2020	B/Guizhou	EPI_ISL_768587	B/Guizhou/13587/2020|EPI_ISL_768587||2020-11-09|Victoria|B
589	china	HA	2020	B/Henan-Shihe	EPI_ISL_768586	B/Henan-Shihe/1410/2020|EPI_ISL_768586||2020-10-16|Victoria|B
590	china	HA	2020	B/Jiangxi-Yushui	EPI_ISL_768585	B/Jiangxi-Yushui/3118/2020|EPI_ISL_768585||2020-12-11|Victoria|B
591	china	HA	2020	B/Jiangxi-Yushui	EPI_ISL_768584	B/Jiangxi-Yushui/3115/2020|EPI_ISL_768584||2020-12-11|Victoria|B
592	china	HA	2020	B/Zhejiang-Yiwu	EPI_ISL_485443	B/Zhejiang-Yiwu/1168/2020|EPI_ISL_485443||2020-03-03|Victoria|B
593	china	HA	2020	B/Jiangxi-Donghu	EPI_ISL_768590	B/Jiangxi-Donghu/11264/2020|EPI_ISL_768590||2020-08-11|Victoria|B
594	china	HA	2020	B/Fujian-Xinluo	EPI_ISL_485442	B/Fujian-Xinluo/1483/2020|EPI_ISL_485442||2020-03-16|Victoria|B
595	china	HA	2020	B/Jiangxi-Donghu	EPI_ISL_768589	B/Jiangxi-Donghu/11366/2020|EPI_ISL_768589||2020-08-26|Victoria|B
596	china	HA	2020	B/Liaoning-Xinlongtai	EPI_ISL_485441	B/Liaoning-Xinlongtai/1205/2020|EPI_ISL_485441||2020-03-16|Victoria|B
597	china	HA	2020	B/Jiangxi-Guixi	EPI_ISL_768588	B/Jiangxi-Guixi/1645/2020|EPI_ISL_768588||2020-07-07|Victoria|B
598	china	HA	2021	B/Sichuan-Jingyang	EPI_ISL_336839	B/Sichuan-Jingyang/12021/2018|EPI_ISL_336839||2018-12-17|Victoria|B
599	china	HA	2021	B/Guangdong-Zhenjiang	EPI_ISL_10626312	CNIC-2107A_(B/Guangdong-Zhenjiang/1516/2021)|EPI_ISL_10626312||2021-01-01|Victoria|B
600	china	HA	2021	B/Liaoning-Huanggu	EPI_ISL_14033622	B/Liaoning-Huanggu/11581/2021|EPI_ISL_14033622||2021-12-21|Victoria|B
601	china	HA	2021	B/Guangdong-Zhenjiang	EPI_ISL_11294892	B/Guangdong-Zhenjiang/1516/2021__(21/388)|EPI_ISL_11294892||2021-06-28|Victoria|B
602	china	HA	2021	B/Neimenggu-Keerqin	EPI_ISL_14033623	B/Neimenggu-Keerqin/11348/2021|EPI_ISL_14033623||2021-12-20|Victoria|B
603	china	HA	2021	B/Liaoning-Lianshan	EPI_ISL_14033620	B/Liaoning-Lianshan/1630/2021|EPI_ISL_14033620||2021-12-29|Victoria|B
604	china	HA	2021	B/Liaoning-Huanggu	EPI_ISL_14033621	B/Liaoning-Huanggu/11581/2021|EPI_ISL_14033621||2021-12-21|Victoria|B
605	china	HA	2021	B/Liaoning-Xinlongtai	EPI_ISL_14033618	B/Liaoning-Xinlongtai/31/2021|EPI_ISL_14033618||2021-12-20|Victoria|B
606	china	HA	2021	B/Liaoning-Xinlongtai	EPI_ISL_14033619	B/Liaoning-Xinlongtai/31/2021|EPI_ISL_14033619||2021-12-20|Victoria|B
607	china	HA	2021	B/WuhanQiaokou	EPI_ISL_11523751	B/WuhanQiaokou/1781/2021|EPI_ISL_11523751||2021-10-25|Victoria|B
608	china	HA	2021	B/Jilin-Chaoyang	EPI_ISL_14033626	B/Jilin-Chaoyang/12395/2021|EPI_ISL_14033626||2021-12-21|Victoria|B
609	china	HA	2021	B/Jilin-Chaoyang	EPI_ISL_14033627	B/Jilin-Chaoyang/12395/2021|EPI_ISL_14033627||2021-12-21|Victoria|B
610	china	HA	2021	B/Sichuan-Lizhou	EPI_ISL_14033624	B/Sichuan-Lizhou/11143/2021|EPI_ISL_14033624||2021-12-14|Victoria|B
611	china	HA	2021	B/Sichuan-Lizhou	EPI_ISL_14033625	B/Sichuan-Lizhou/11143/2021|EPI_ISL_14033625||2021-12-14|Victoria|B
612	china	HA	2021	B/WuhanWuchang	EPI_ISL_11525310	B/WuhanWuchang/55/2021|EPI_ISL_11525310||2021-11-08|Victoria|B
613	china	HA	2021	B/WuhanQiaokou	EPI_ISL_11523261	B/WuhanQiaokou/2562/2021|EPI_ISL_11523261||2021-08-16|Victoria|B
614	china	HA	2021	B/Guangdong-Zhongshan	EPI_ISL_14033600	B/Guangdong-Zhongshan/363/2021|EPI_ISL_14033600||2021-12-23|Victoria|B
615	china	HA	2021	B/Fujian-Licheng	EPI_ISL_14033654	B/Fujian-Licheng/11004/2021|EPI_ISL_14033654||2021-12-06|Victoria|B
616	china	HA	2021	B/Hubei-Xiaonan	EPI_ISL_14033652	B/Hubei-Xiaonan/11859/2021|EPI_ISL_14033652||2021-12-07|Victoria|B
617	china	HA	2021	B/Fujian-Fengze	EPI_ISL_14033653	B/Fujian-Fengze/11252/2021|EPI_ISL_14033653||2021-12-13|Victoria|B
618	china	HA	2021	B/Xinjiang-Tianshan	EPI_ISL_9849522	B/Xinjiang-Tianshan/31/2021|EPI_ISL_9849522||2021-12-06|Victoria|B
619	china	HA	2021	B/Zhejiang-Kecheng	EPI_ISL_9849521	B/Zhejiang-Kecheng/11183/2021|EPI_ISL_9849521||2021-12-08|Victoria|B
620	china	HA	2021	B/Neimenggu-Huimin	EPI_ISL_14033660	B/Neimenggu-Huimin/1526/2021|EPI_ISL_14033660||2021-12-20|Victoria|B
621	china	HA	2021	B/Beijing-Chaoyang	EPI_ISL_14033661	B/Beijing-Chaoyang/13011/2021|EPI_ISL_14033661||2021-12-20|Victoria|B
622	china	HA	2021	B/Fujian-Meilie	EPI_ISL_14033658	B/Fujian-Meilie/11164/2021|EPI_ISL_14033658||2021-11-16|Victoria|B
623	china	HA	2021	B/Neimenggu-Yuquan	EPI_ISL_14033659	B/Neimenggu-Yuquan/1591/2021|EPI_ISL_14033659||2021-12-10|Victoria|B
624	china	HA	2021	B/Fujian-Dongshan	EPI_ISL_14033656	B/Fujian-Dongshan/321/2021|EPI_ISL_14033656||2021-11-25|Victoria|B
625	china	HA	2021	B/Henan-Xigong	EPI_ISL_8814256	B/Henan-Xigong/1118/2021|EPI_ISL_8814256||2021-02-17|Victoria|B
626	china	HA	2021	B/Qinghai-Chengzhong	EPI_ISL_14033554	B/Qinghai-Chengzhong/1625/2021|EPI_ISL_14033554||2021-12-15|Victoria|B
627	china	HA	2021	B/Qinghai-Delingha	EPI_ISL_14033555	B/Qinghai-Delingha/1667/2021|EPI_ISL_14033555||2021-12-22|Victoria|B
628	china	HA	2021	B/Guizhou-Xinyi	EPI_ISL_9849567	B/Guizhou-Xinyi/11968/2021|EPI_ISL_9849567||2021-12-06|Victoria|B
629	china	HA	2021	B/Jiangsu-Liyang	EPI_ISL_9849564	B/Jiangsu-Liyang/315/2021|EPI_ISL_9849564||2021-12-08|Victoria|B
630	china	HA	2021	B/Sichuan-Ziliujing	EPI_ISL_9849565	B/Sichuan-Ziliujing/11406/2021|EPI_ISL_9849565||2021-12-01|Victoria|B
631	china	HA	2021	B/Chongqing-Yuzhong	EPI_ISL_9849562	B/Chongqing-Yuzhong/322/2021|EPI_ISL_9849562||2021-12-15|Victoria|B
632	china	HA	2021	B/Liaoning-Heping	EPI_ISL_9849563	B/Liaoning-Heping/1807/2021|EPI_ISL_9849563||2021-12-08|Victoria|B
633	china	HA	2021	B/Jiangxi-Zhushan	EPI_ISL_9849561	B/Jiangxi-Zhushan/11219/2021|EPI_ISL_9849561||2021-12-09|Victoria|B
634	china	HA	2021	B/WuhanJiangan	EPI_ISL_11523317	B/WuhanJiangan/1795/2021|EPI_ISL_11523317||2021-09-13|Victoria|B
635	china	HA	2021	B/Guangdong-Huicheng	EPI_ISL_9849590	B/Guangdong-Huicheng/352/2021|EPI_ISL_9849590||2021-11-16|Victoria|B
636	china	HA	2021	B/Guizhou-Honghuagang	EPI_ISL_9849591	B/Guizhou-Honghuagang/1884/2021|EPI_ISL_9849591||2021-11-09|Victoria|B
637	china	HA	2021	B/Guangxi-Liangqing	EPI_ISL_14033585	B/Guangxi-Liangqing/397/2021|EPI_ISL_14033585||2021-12-09|Victoria|B
638	china	HA	2021	B/Guangdong-Duanzhou	EPI_ISL_14033598	B/Guangdong-Duanzhou/11143/2021|EPI_ISL_14033598||2021-12-27|Victoria|B
639	china	HA	2021	B/Guangdong-Zhongshan	EPI_ISL_14033599	B/Guangdong-Zhongshan/363/2021|EPI_ISL_14033599||2021-12-23|Victoria|B
640	china	HA	2021	B/Henan-Ruyang	EPI_ISL_9849596	B/Henan-Ruyang/1520/2021|EPI_ISL_9849596||2021-11-08|Victoria|B
641	china	HA	2021	B/Guangdong-Duanzhou	EPI_ISL_14033597	B/Guangdong-Duanzhou/11143/2021|EPI_ISL_14033597||2021-12-27|Victoria|B
642	china	HA	2021	B/Henan-Xigong	EPI_ISL_9849597	B/Henan-Xigong/1515/2021|EPI_ISL_9849597||2021-11-15|Victoria|B
643	china	HA	2021	B/Shandong-Haiyang	EPI_ISL_9849594	B/Shandong-Haiyang/312/2021|EPI_ISL_9849594||2021-11-16|Victoria|B
644	china	HA	2021	B/Hubei-Xiangcheng	EPI_ISL_9849595	B/Hubei-Xiangcheng/11037/2021|EPI_ISL_9849595||2021-11-02|Victoria|B
645	china	HA	2021	B/Shanghai-Fengxian	EPI_ISL_9849592	B/Shanghai-Fengxian/11002/2021|EPI_ISL_9849592||2021-11-15|Victoria|B
646	china	HA	2021	B/Beijing-Chaoyang	EPI_ISL_9849593	B/Beijing-Chaoyang/12733/2021|EPI_ISL_9849593||2021-11-16|Victoria|B
647	china	HA	2021	B/Shanxi-Xinghualing	EPI_ISL_14033573	B/Shanxi-Xinghualing/11613/2021|EPI_ISL_14033573||2021-12-28|Victoria|B
648	china	HA	2021	B/Hebei-Xinhua	EPI_ISL_9849570	B/Hebei-Xinhua/11218/2021|EPI_ISL_9849570||2021-12-06|Victoria|B
649	china	HA	2021	B/Yunnan-Gejiu	EPI_ISL_9849568	B/Yunnan-Gejiu/387/2021|EPI_ISL_9849568||2021-11-22|Victoria|B
650	china	HA	2021	B/Hebei-Luquan	EPI_ISL_9849569	B/Hebei-Luquan/11233/2021|EPI_ISL_9849569||2021-12-06|Victoria|B
651	china	HA	2021	B/Zhejiang-Nanhu	EPI_ISL_7189225	B/Zhejiang-Nanhu/1854/2021|EPI_ISL_7189225||2021-09-06|Victoria|B
652	china	HA	2021	B/Zhejiang-Nanhu	EPI_ISL_7189224	B/Zhejiang-Nanhu/1854/2021|EPI_ISL_7189224||2021-09-06|Victoria|B
653	china	HA	2021	B/Guangxi-Wanxiu	EPI_ISL_7189227	B/Guangxi-Wanxiu/1889/2021|EPI_ISL_7189227||2021-10-06|Victoria|B
654	china	HA	2021	B/Hubei-Xiangcheng	EPI_ISL_7189226	B/Hubei-Xiangcheng/11000/2021|EPI_ISL_7189226||2021-10-20|Victoria|B
655	china	HA	2021	B/Shanghai-Fengxian	EPI_ISL_7189221	B/Shanghai-Fengxian/1801/2021|EPI_ISL_7189221||2021-09-12|Victoria|B
656	china	HA	2021	B/Guangdong-Jinping	EPI_ISL_7189220	B/Guangdong-Jinping/1723/2021|EPI_ISL_7189220||2021-09-14|Victoria|B
657	china	HA	2021	B/Anhui-MAS	EPI_ISL_19173806	B/Anhui-MAS/006/2021|EPI_ISL_19173806||2021-10-29|Victoria|B
658	china	HA	2021	B/Hubei-Dangyang	EPI_ISL_14818924	B/Hubei-Dangyang/2305/2021|EPI_ISL_14818924||2021-08-21|Victoria|B
659	china	HA	2021	B/Hainan-Meilan	EPI_ISL_7189219	B/Hainan-Meilan/349/2021|EPI_ISL_7189219||2021-09-04|Victoria|B
660	china	HA	2021	B/WuhanQiaokou	EPI_ISL_11523616	B/WuhanQiaokou/1662/2021|EPI_ISL_11523616||2021-09-13|Victoria|B
661	china	HA	2021	B/Hainan-Lingao	EPI_ISL_7189218	B/Hainan-Lingao/39/2021|EPI_ISL_7189218||2021-09-17|Victoria|B
662	china	HA	2021	B/Anhui-MAS	EPI_ISL_19173821	B/Anhui-MAS/016/2021|EPI_ISL_19173821||2021-11-12|Victoria|B
663	china	HA	2021	B/Sichuan-Jiangyang	EPI_ISL_7189197	B/Sichuan-Jiangyang/11853/2021|EPI_ISL_7189197||2021-08-23|Victoria|B
664	china	HA	2021	B/Sichuan-Guangan	EPI_ISL_7189196	B/Sichuan-Guangan/1790/2021|EPI_ISL_7189196||2021-08-30|Victoria|B
665	china	HA	2021	B/Shanghai-Jiading	EPI_ISL_7189199	B/Shanghai-Jiading/1716/2021|EPI_ISL_7189199||2021-09-05|Victoria|B
666	china	HA	2021	B/Sichuan-Shizhong	EPI_ISL_7189198	B/Sichuan-Shizhong/1825/2021|EPI_ISL_7189198||2021-08-23|Victoria|B
667	china	HA	2021	B/Guangxi-Jiangzhou	EPI_ISL_7189193	B/Guangxi-Jiangzhou/1715/2021|EPI_ISL_7189193||2021-09-09|Victoria|B
668	china	HA	2021	B/Sichuan-Guangan	EPI_ISL_7189195	B/Sichuan-Guangan/1790/2021|EPI_ISL_7189195||2021-08-30|Victoria|B
669	china	HA	2021	B/Zhejiang-Yiwu	EPI_ISL_7189194	B/Zhejiang-Yiwu/1865/2021|EPI_ISL_7189194||2021-08-31|Victoria|B
670	china	HA	2021	B/Xinjiang-Yizhou	EPI_ISL_14033534	B/Xinjiang-Yizhou/1715/2021|EPI_ISL_14033534||2021-12-27|Victoria|B
671	china	HA	2021	B/Henan-Shihe	EPI_ISL_7189191	B/Henan-Shihe/1420/2021|EPI_ISL_7189191||2021-09-02|Victoria|B
672	china	HA	2022	B/Jiangsu-Suzhou	EPI_ISL_15969930	B/Jiangsu-Suzhou/ZJY/2022/HA|EPI_ISL_15969930||2022-01-01|Victoria|B
673	china	HA	2022	B/Haikou	EPI_ISL_19095124	B/Haikou/IBVinan-HUM-HKU-22-2022/2022|EPI_ISL_19095124||2022-01-01|Victoria|B
674	china	HA	2022	B/Jiangsu-Suzhou	EPI_ISL_15980881	B/Jiangsu-Suzhou/LJY/2022/HA|EPI_ISL_15980881||2022-01-01|Victoria|B
675	china	HA	2022	B/Jiangsu-Suzhou	EPI_ISL_15980880	B/Jiangsu-Suzhou/MYL/2022/HA|EPI_ISL_15980880||2022-01-01|Victoria|B
676	china	HA	2022	B/Jiangsu-Suzhou	EPI_ISL_15980875	B/Jiangsu-Suzhou/XYY/2022/HA|EPI_ISL_15980875||2022-01-01|Victoria|B
677	china	HA	2022	B/Jiangsu-Suzhou	EPI_ISL_15980879	B/Jiangsu-Suzhou/MZY/2022/HA|EPI_ISL_15980879||2022-01-01|Victoria|B
678	china	HA	2022	B/Jiangsu-Suzhou	EPI_ISL_15980878	B/Jiangsu-Suzhou/SXL/2022/HA|EPI_ISL_15980878||2022-01-01|Victoria|B
679	china	HA	2022	B/Jiangsu-Suzhou	EPI_ISL_15980877	B/Jiangsu-Suzhou/SXY/2022/HA|EPI_ISL_15980877||2022-01-01|Victoria|B
680	china	HA	2022	B/Jiangsu-Suzhou	EPI_ISL_15980876	B/Jiangsu-Suzhou/SZM/2022/HA|EPI_ISL_15980876||2022-01-01|Victoria|B
681	china	HA	2022	B/Shanxi-Chengqu	EPI_ISL_9849526	B/Shanxi-Chengqu/119/2022|EPI_ISL_9849526||2022-01-04|Victoria|B
682	china	HA	2022	B/Guizhou-Xinyi	EPI_ISL_9849527	B/Guizhou-Xinyi/136/2022|EPI_ISL_9849527||2022-01-04|Victoria|B
683	china	HA	2022	B/Shanghai-Putuo	EPI_ISL_9849524	B/Shanghai-Putuo/132/2022|EPI_ISL_9849524||2022-01-12|Victoria|B
684	china	HA	2022	B/Neimenggu-Keerqin	EPI_ISL_9849525	B/Neimenggu-Keerqin/19/2022|EPI_ISL_9849525||2022-01-03|Victoria|B
685	china	HA	2022	B/Shanghai-Xuhui	EPI_ISL_9849520	B/Shanghai-Xuhui/144/2022|EPI_ISL_9849520||2022-01-13|Victoria|B
686	china	HA	2022	B/Jiangsu-Sucheng	EPI_ISL_9849534	B/Jiangsu-Sucheng/116/2022|EPI_ISL_9849534||2022-01-04|Victoria|B
687	china	HA	2022	B/Jiangsu-Quanshan	EPI_ISL_9849535	B/Jiangsu-Quanshan/141/2022|EPI_ISL_9849535||2022-01-11|Victoria|B
688	china	HA	2022	B/Guangdong-Nanxiong	EPI_ISL_9849532	B/Guangdong-Nanxiong/31/2022|EPI_ISL_9849532||2022-01-05|Victoria|B
689	china	HA	2022	B/Xinjiang-Tianshan	EPI_ISL_9849533	B/Xinjiang-Tianshan/16/2022|EPI_ISL_9849533||2022-01-03|Victoria|B
690	china	HA	2022	B/Beijing-Chaoyang	EPI_ISL_9849530	B/Beijing-Chaoyang/11/2022|EPI_ISL_9849530||2022-01-03|Victoria|B
691	china	HA	2022	B/Sichuan-Cuiping	EPI_ISL_9849531	B/Sichuan-Cuiping/112/2022|EPI_ISL_9849531||2022-01-05|Victoria|B
692	china	HA	2022	B/Liaoning-Guta	EPI_ISL_9849528	B/Liaoning-Guta/13/2022|EPI_ISL_9849528||2022-01-03|Victoria|B
693	china	HA	2022	B/Sichuan-Chuanshan	EPI_ISL_9849529	B/Sichuan-Chuanshan/112/2022|EPI_ISL_9849529||2022-01-06|Victoria|B
694	china	HA	2022	B/Henan-Suiyang	EPI_ISL_14033556	B/Henan-Suiyang/16/2022|EPI_ISL_14033556||2022-01-04|Victoria|B
695	china	HA	2022	B/shandongrencheng	EPI_ISL_17526600	B/shandongrencheng/1210/2022|EPI_ISL_17526600||2022-02-26|Victoria|B
696	china	HA	2022	B/Liaoning-Xinlongtai	EPI_ISL_14033552	B/Liaoning-Xinlongtai/135/2022|EPI_ISL_14033552||2022-01-11|Victoria|B
697	china	HA	2022	B/Liaoning-Zhenxin	EPI_ISL_14033553	B/Liaoning-Zhenxin/117/2022|EPI_ISL_14033553||2022-01-05|Victoria|B
698	china	HA	2022	B/shandongrencheng	EPI_ISL_17526595	B/shandongrencheng/1126/2022|EPI_ISL_17526595||2022-01-15|Victoria|B
699	china	HA	2022	B/shandongrencheng	EPI_ISL_17526594	B/shandongrencheng/1125/2022|EPI_ISL_17526594||2022-01-15|Victoria|B
700	china	HA	2022	B/shandongrencheng	EPI_ISL_17526599	B/shandongrencheng/1176/2022|EPI_ISL_17526599||2022-02-23|Victoria|B
701	china	HA	2022	B/shandongrencheng	EPI_ISL_17526598	B/shandongrencheng/1169/2022|EPI_ISL_17526598||2022-02-22|Victoria|B
702	china	HA	2022	B/shandongrencheng	EPI_ISL_17526597	B/shandongrencheng/1128/2022|EPI_ISL_17526597||2022-01-15|Victoria|B
703	china	HA	2022	B/shandongrencheng	EPI_ISL_17526596	B/shandongrencheng/1127/2022|EPI_ISL_17526596||2022-01-15|Victoria|B
704	china	HA	2022	B/Henan-Yicheng	EPI_ISL_9849542	B/Henan-Yicheng/127/2022|EPI_ISL_9849542||2022-01-08|Victoria|B
705	china	HA	2022	B/Hubei-Huangshigang	EPI_ISL_9849540	B/Hubei-Huangshigang/11/2022|EPI_ISL_9849540||2022-01-03|Victoria|B
706	china	HA	2022	B/Zhejiang-Liandou	EPI_ISL_9849538	B/Zhejiang-Liandou/114/2022|EPI_ISL_9849538||2022-01-04|Victoria|B
707	china	HA	2022	B/Fujian-Sanyuan	EPI_ISL_9849539	B/Fujian-Sanyuan/113/2022|EPI_ISL_9849539||2022-01-04|Victoria|B
708	china	HA	2022	B/Hebei-Xiangdou	EPI_ISL_9849536	B/Hebei-Xiangdou/146/2022|EPI_ISL_9849536||2022-01-10|Victoria|B
709	china	HA	2022	B/Zhejiang-Nanhu	EPI_ISL_9849537	B/Zhejiang-Nanhu/11/2022|EPI_ISL_9849537||2022-01-03|Victoria|B
710	china	HA	2022	B/Guizhou-Kaili	EPI_ISL_14033550	B/Guizhou-Kaili/143/2022|EPI_ISL_14033550||2022-01-12|Victoria|B
711	china	HA	2022	B/Liaoning-Xigang	EPI_ISL_14033551	B/Liaoning-Xigang/113/2022|EPI_ISL_14033551||2022-01-04|Victoria|B
712	china	HA	2022	B/Ningxia-Litong	EPI_ISL_14033548	B/Ningxia-Litong/160/2022|EPI_ISL_14033548||2022-01-07|Victoria|B
713	china	HA	2022	B/Hunan-Hecheng	EPI_ISL_14033549	B/Hunan-Hecheng/131/2022|EPI_ISL_14033549||2022-01-14|Victoria|B
714	china	HA	2022	B/Fujian-Xiangcheng	EPI_ISL_14033546	B/Fujian-Xiangcheng/138/2022|EPI_ISL_14033546||2022-01-12|Victoria|B
715	china	HA	2022	B/Ningxia-Litong	EPI_ISL_14033547	B/Ningxia-Litong/173/2022|EPI_ISL_14033547||2022-01-10|Victoria|B
716	china	HA	2022	B/Fujian-Cangshan	EPI_ISL_14033545	B/Fujian-Cangshan/131/2022|EPI_ISL_14033545||2022-01-09|Victoria|B
717	china	HA	2022	B/Neimenggu-Jining	EPI_ISL_9849545	B/Neimenggu-Jining/111/2022|EPI_ISL_9849545||2022-01-06|Victoria|B
718	china	HA	2022	B/Xinjiang-Tacheng	EPI_ISL_14033586	B/Xinjiang-Tacheng/121/2022|EPI_ISL_14033586||2022-01-05|Victoria|B
719	china	HA	2022	B/Jiangsu-Hailing	EPI_ISL_14033584	B/Jiangsu-Hailing/154/2022|EPI_ISL_14033584||2022-01-11|Victoria|B
720	china	HA	2022	B/Shanxi-Xinfu	EPI_ISL_14033575	B/Shanxi-Xinfu/133/2022|EPI_ISL_14033575||2022-01-12|Victoria|B
721	china	HA	2022	B/Heilongjiang-Jianshan	EPI_ISL_14033582	B/Heilongjiang-Jianshan/132/2022|EPI_ISL_14033582||2022-01-12|Victoria|B
722	china	HA	2022	B/Liaoning-Shuncheng	EPI_ISL_14033580	B/Liaoning-Shuncheng/114/2022|EPI_ISL_14033580||2022-01-06|Victoria|B
723	china	HA	2022	B/Heilongjiang-Xiangyang	EPI_ISL_14033581	B/Heilongjiang-Xiangyang/164/2022|EPI_ISL_14033581||2022-01-11|Victoria|B
724	china	HA	2022	B/Neimenggu-Xincheng	EPI_ISL_14033578	B/Neimenggu-Xincheng/142/2022|EPI_ISL_14033578||2022-01-10|Victoria|B
725	china	HA	2022	B/Neimenggu-Xincheng	EPI_ISL_14033579	B/Neimenggu-Xincheng/142/2022|EPI_ISL_14033579||2022-01-10|Victoria|B
726	china	HA	2022	B/Shanxi-Lishi	EPI_ISL_14033576	B/Shanxi-Lishi/153/2022|EPI_ISL_14033576||2022-01-17|Victoria|B
727	china	HA	2022	B/Shanxi-Yuci	EPI_ISL_14033577	B/Shanxi-Yuci/119/2022|EPI_ISL_14033577||2022-01-05|Victoria|B
728	china	HA	2022	B/Neimenggu-Linhe	EPI_ISL_14033488	B/Neimenggu-Linhe/1117/2022|EPI_ISL_14033488||2022-02-05|Victoria|B
729	china	HA	2022	B/Liaoning-Haizhou	EPI_ISL_14033489	B/Liaoning-Haizhou/181/2022|EPI_ISL_14033489||2022-02-02|Victoria|B
730	china	HA	2022	B/Yunnan-Maoshi	EPI_ISL_14818926	B/Yunnan-Maoshi/1571/2022|EPI_ISL_14818926||2022-06-01|Victoria|B
731	china	HA	2022	B/Guangxi-Jiangzhou	EPI_ISL_14818927	B/Guangxi-Jiangzhou/1485/2022|EPI_ISL_14818927||2022-06-20|Victoria|B
732	china	HA	2022	B/Jiangxi-Zhanggong	EPI_ISL_14818925	B/Jiangxi-Zhanggong/1556/2022|EPI_ISL_14818925||2022-06-06|Victoria|B
733	china	HA	2022	B/Yunnan-Yingjiang	EPI_ISL_14818930	B/Yunnan-Yingjiang/351/2022|EPI_ISL_14818930||2022-07-06|Victoria|B
734	china	HA	2023	B/Guangdong-Dongwanbendi	EPI_ISL_18820376	B/Guangdong-Dongwanbendi/1859/2023|EPI_ISL_18820376||2023-10-26|Victoria|B
735	china	HA	2023	B/Beijing-Chaoyang	EPI_ISL_18820370	B/Beijing-Chaoyang/12796/2023|EPI_ISL_18820370||2023-10-30|Victoria|B
736	china	HA	2023	B/Beijing-Haidian	EPI_ISL_18820365	B/Beijing-Haidian/12389/2023|EPI_ISL_18820365||2023-10-26|Victoria|B
737	china	HA	2023	B/Yunnan-Anning	EPI_ISL_18820361	B/Yunnan-Anning/11070/2023|EPI_ISL_18820361||2023-10-23|Victoria|B
738	china	HA	2023	B/Zhejiang-Yiwu	EPI_ISL_18234624	B/Zhejiang-Yiwu/1366/2023|EPI_ISL_18234624||2023-04-11|Victoria|B
739	china	HA	2023	B/Zhejiang-Haishu	EPI_ISL_18234625	B/Zhejiang-Haishu/1528/2023|EPI_ISL_18234625||2023-03-14|Victoria|B
740	china	HA	2023	B/Anhui-Yingjiang	EPI_ISL_18820415	B/Anhui-Yingjiang/12146/2023|EPI_ISL_18820415||2023-10-11|Victoria|B
741	china	HA	2023	B/Sichuan-Qingyang	EPI_ISL_18820414	B/Sichuan-Qingyang/11735/2023|EPI_ISL_18820414||2023-10-23|Victoria|B
742	china	HA	2023	B/Hunan-Heshan	EPI_ISL_18820413	B/Hunan-Heshan/2582/2023|EPI_ISL_18820413||2023-10-30|Victoria|B
743	china	HA	2023	B/Hubei-Tianmen	EPI_ISL_18820411	B/Hubei-Tianmen/317/2023|EPI_ISL_18820411||2023-10-17|Victoria|B
744	china	HA	2023	B/Henan-Shihe	EPI_ISL_18820410	B/Henan-Shihe/11032/2023|EPI_ISL_18820410||2023-10-26|Victoria|B
745	china	HA	2023	B/Guangxi-Qinnan	EPI_ISL_18820405	B/Guangxi-Qinnan/11128/2023|EPI_ISL_18820405||2023-10-18|Victoria|B
746	china	HA	2023	B/Heilongjiang-Daowai	EPI_ISL_18820399	B/Heilongjiang-Daowai/1890/2023|EPI_ISL_18820399||2023-11-08|Victoria|B
747	china	HA	2023	B/WuhanJianghan	EPI_ISL_18466091	B/WuhanJianghan/23010/2023|EPI_ISL_18466091||2023-10-23|Victoria|B
748	china	HA	2023	B/Chongqing-Yuzhong	EPI_ISL_18820393	B/Chongqing-Yuzhong/11093/2023|EPI_ISL_18820393||2023-11-04|Victoria|B
749	china	HA	2023	B/Guangdong-Pengjiang	EPI_ISL_18820388	B/Guangdong-Pengjiang/11021/2023|EPI_ISL_18820388||2023-10-26|Victoria|B
750	china	HA	2023	B/Shandong-Mudan	EPI_ISL_18820447	B/Shandong-Mudan/11334/2023|EPI_ISL_18820447||2023-12-06|Victoria|B
751	china	HA	2023	B/Anhui-Yingzhou	EPI_ISL_18820446	B/Anhui-Yingzhou/13529/2023|EPI_ISL_18820446||2023-12-04|Victoria|B
752	china	HA	2023	B/Ningxia-Shapotou	EPI_ISL_18820445	B/Ningxia-Shapotou/2757/2023|EPI_ISL_18820445||2023-12-13|Victoria|B
753	china	HA	2023	B/Tianjin-Beichen	EPI_ISL_18820444	B/Tianjin-Beichen/1813/2023|EPI_ISL_18820444||2023-12-04|Victoria|B
754	china	HA	2023	B/Jilin-Nanguan	EPI_ISL_18820443	B/Jilin-Nanguan/11154/2023|EPI_ISL_18820443||2023-12-04|Victoria|B
755	china	HA	2023	B/Beijing-Huairou	EPI_ISL_18820442	B/Beijing-Huairou/12117/2023|EPI_ISL_18820442||2023-12-07|Victoria|B
756	china	HA	2023	B/Neimenggu-Dongsheng	EPI_ISL_18820441	B/Neimenggu-Dongsheng/11259/2023|EPI_ISL_18820441||2023-12-04|Victoria|B
757	china	HA	2023	B/Yunnan-Jinghong	EPI_ISL_18820440	B/Yunnan-Jinghong/11798/2023|EPI_ISL_18820440||2023-12-02|Victoria|B
758	china	HA	2023	B/Shaanxi-Xincheng	EPI_ISL_18820437	B/Shaanxi-Xincheng/11075/2023|EPI_ISL_18820437||2023-11-07|Victoria|B
759	china	HA	2023	B/Guizhou-Douyun	EPI_ISL_18820436	B/Guizhou-Douyun/11042/2023|EPI_ISL_18820436||2023-11-07|Victoria|B
760	china	HA	2023	B/Zhejiang-Gongshu	EPI_ISL_18820435	B/Zhejiang-Gongshu/11117/2023|EPI_ISL_18820435||2023-11-06|Victoria|B
761	china	HA	2023	B/Hainan-Xiuying	EPI_ISL_18820434	B/Hainan-Xiuying/1898/2023|EPI_ISL_18820434||2023-10-12|Victoria|B
762	china	HA	2023	B/Hunan-Wuling	EPI_ISL_18820433	B/Hunan-Wuling/12342/2023|EPI_ISL_18820433||2023-11-15|Victoria|B
763	china	HA	2023	B/Guangdong-Meijiang	EPI_ISL_18820432	B/Guangdong-Meijiang/1885/2023|EPI_ISL_18820432||2023-11-06|Victoria|B
764	china	HA	2023	B/Guangxi-Beiliu	EPI_ISL_18820431	B/Guangxi-Beiliu/2425/2023|EPI_ISL_18820431||2023-11-06|Victoria|B
765	china	HA	2023	B/Sichuan-Ziliujing	EPI_ISL_18820430	B/Sichuan-Ziliujing/11202/2023|EPI_ISL_18820430||2023-11-13|Victoria|B
766	china	HA	2023	B/Yunnan-Xishan	EPI_ISL_18820429	B/Yunnan-Xishan/11117/2023|EPI_ISL_18820429||2023-11-07|Victoria|B
767	china	HA	2023	B/Anhui-Qiaocheng	EPI_ISL_18820426	B/Anhui-Qiaocheng/512/2023|EPI_ISL_18820426||2023-11-01|Victoria|B
768	china	HA	2023	B/Anhui-Qiaocheng	EPI_ISL_18820425	B/Anhui-Qiaocheng/512/2023|EPI_ISL_18820425||2023-11-01|Victoria|B
769	china	HA	2023	B/Guangxi-Yuzhou	EPI_ISL_18820422	B/Guangxi-Yuzhou/11259/2023|EPI_ISL_18820422||2023-10-30|Victoria|B
770	china	HA	2023	B/Guangxi-Yuzhou	EPI_ISL_18820421	B/Guangxi-Yuzhou/11259/2023|EPI_ISL_18820421||2023-10-30|Victoria|B
771	china	HA	2023	B/Hubei-Wujiagang	EPI_ISL_18820416	B/Hubei-Wujiagang/11596/2023|EPI_ISL_18820416||2023-10-19|Victoria|B
772	china	HA	2023	B/Macau	EPI_ISL_18485116	B/Macau/9900543/2023|EPI_ISL_18485116||2023-04-17|Victoria|B
773	china	HA	2023	B/Heilongjiang-Nangang	EPI_ISL_18820468	B/Heilongjiang-Nangang/11016/2023|EPI_ISL_18820468||2023-12-12|Victoria|B
774	china	HA	2023	B/Zhejiang-Pinghu	EPI_ISL_18820467	B/Zhejiang-Pinghu/3145/2023|EPI_ISL_18820467||2023-12-08|Victoria|B
775	china	HA	2023	B/Guangxi-Dongxin	EPI_ISL_18820466	B/Guangxi-Dongxin/2627/2023|EPI_ISL_18820466||2023-12-05|Victoria|B
776	china	HA	2023	B/Anhui-Xiangshan	EPI_ISL_18820465	B/Anhui-Xiangshan/11242/2023|EPI_ISL_18820465||2023-12-04|Victoria|B
777	china	HA	2023	B/Sichuan-Bazhou	EPI_ISL_18820464	B/Sichuan-Bazhou/11117/2023|EPI_ISL_18820464||2023-12-05|Victoria|B
778	china	HA	2023	B/Beijing-Chaoyang	EPI_ISL_18820463	B/Beijing-Chaoyang/13243/2023|EPI_ISL_18820463||2023-12-11|Victoria|B
779	china	HA	2023	B/Yunnan-Guandu	EPI_ISL_18820462	B/Yunnan-Guandu/1404/2023|EPI_ISL_18820462||2023-12-08|Victoria|B
780	china	HA	2023	B/Qinghai-Maqin	EPI_ISL_18820460	B/Qinghai-Maqin/1568/2023|EPI_ISL_18820460||2023-12-12|Victoria|B
781	china	HA	2023	B/Shaanxi-Lianhu	EPI_ISL_18820459	B/Shaanxi-Lianhu/1581/2023|EPI_ISL_18820459||2023-12-05|Victoria|B
782	china	HA	2023	B/Shaanxi-Weicheng	EPI_ISL_18820458	B/Shaanxi-Weicheng/11202/2023|EPI_ISL_18820458||2023-12-04|Victoria|B
783	china	HA	2023	B/Shaanxi-Linwei	EPI_ISL_18820457	B/Shaanxi-Linwei/11230/2023|EPI_ISL_18820457||2023-12-05|Victoria|B
784	china	HA	2023	B/Chongqing-Qianjiang	EPI_ISL_18820456	B/Chongqing-Qianjiang/3555/2023|EPI_ISL_18820456||2023-12-04|Victoria|B
785	china	HA	2023	B/Liaoning-Huanggu	EPI_ISL_18820455	B/Liaoning-Huanggu/12476/2023|EPI_ISL_18820455||2023-12-11|Victoria|B
786	china	HA	2023	B/Fujian-Chengxiang	EPI_ISL_18820454	B/Fujian-Chengxiang/11164/2023|EPI_ISL_18820454||2023-12-01|Victoria|B
787	china	HA	2023	B/Hunan-Qiyang	EPI_ISL_18820453	B/Hunan-Qiyang/2861/2023|EPI_ISL_18820453||2023-12-15|Victoria|B
788	china	HA	2023	B/Hunan-Hongjiang	EPI_ISL_18820452	B/Hunan-Hongjiang/2642/2023|EPI_ISL_18820452||2023-12-01|Victoria|B
789	china	HA	2023	B/Hubei-Zengdou	EPI_ISL_18820451	B/Hubei-Zengdou/11833/2023|EPI_ISL_18820451||2023-12-04|Victoria|B
790	china	HA	2023	B/Henan-Chuanhui	EPI_ISL_18820450	B/Henan-Chuanhui/11044/2023|EPI_ISL_18820450||2023-12-04|Victoria|B
791	china	HA	2023	B/Xinjiang-Yizhou	EPI_ISL_18820449	B/Xinjiang-Yizhou/11006/2023|EPI_ISL_18820449||2023-12-06|Victoria|B
792	china	HA	2023	B/Guangxi-Yuzhou	EPI_ISL_18820448	B/Guangxi-Yuzhou/11379/2023|EPI_ISL_18820448||2023-12-12|Victoria|B
793	china	HA	2023	B/Hebei-Haigang	EPI_ISL_18820543	B/Hebei-Haigang/11403/2023|EPI_ISL_18820543||2023-12-01|Victoria|B
794	china	HA	2023	B/Fujian-Gulou	EPI_ISL_18820542	B/Fujian-Gulou/11090/2023|EPI_ISL_18820542||2023-11-10|Victoria|B
795	china	HA	2023	B/Fujian-Jiaocheng	EPI_ISL_18820540	B/Fujian-Jiaocheng/11078/2023|EPI_ISL_18820540||2023-11-19|Victoria|B
796	china	HA	2023	B/Tianjin-Beichen	EPI_ISL_18820539	B/Tianjin-Beichen/1770/2023|EPI_ISL_18820539||2023-11-27|Victoria|B
797	china	HA	2023	B/Guizhou-Xinyi	EPI_ISL_18820538	B/Guizhou-Xinyi/12187/2023|EPI_ISL_18820538||2023-11-21|Victoria|B
798	china	HA	2023	B/Yunnan-Anning	EPI_ISL_18820537	B/Yunnan-Anning/11070/2023|EPI_ISL_18820537||2023-10-23|Victoria|B
799	china	HA	2023	B/Beijing-Haidian	EPI_ISL_18820536	B/Beijing-Haidian/12389/2023|EPI_ISL_18820536||2023-10-26|Victoria|B
800	china	HA	2023	B/Beijing-Chaoyang	EPI_ISL_18820535	B/Beijing-Chaoyang/12796/2023|EPI_ISL_18820535||2023-10-30|Victoria|B
801	china	HA	2023	B/Guangdong-Dongwanbendi	EPI_ISL_18820534	B/Guangdong-Dongwanbendi/1859/2023|EPI_ISL_18820534||2023-10-26|Victoria|B
802	china	HA	2023	B/Guangdong-Pengjiang	EPI_ISL_18820532	B/Guangdong-Pengjiang/11021/2023|EPI_ISL_18820532||2023-10-26|Victoria|B
803	china	HA	2023	B/Zhejiang-Kecheng	EPI_ISL_18820531	B/Zhejiang-Kecheng/11059/2023|EPI_ISL_18820531||2023-10-24|Victoria|B
804	china	HA	2023	B/Hubei-Wujiagang	EPI_ISL_18820530	B/Hubei-Wujiagang/11596/2023|EPI_ISL_18820530||2023-10-19|Victoria|B
805	china	HA	2023	B/Guangdong-Zhenjiang	EPI_ISL_18613720	B/Guangdong-Zhenjiang/1791/2023|EPI_ISL_18613720||2023-10-05|Victoria|B
806	china	HA	2024	B/Guangxi-Xinbin	EPI_ISL_19373887	B/Guangxi-Xinbin/197/2024|EPI_ISL_19373887||2024-02-19|Victoria|B
807	china	HA	2024	B/Shandong-Zhifu	EPI_ISL_19373886	B/Shandong-Zhifu/151/2024|EPI_ISL_19373886||2024-02-17|Victoria|B
808	china	HA	2024	B/Shandong-Lanshan	EPI_ISL_19373885	B/Shandong-Lanshan/1140/2024|EPI_ISL_19373885||2024-02-19|Victoria|B
809	china	HA	2024	B/Yunnan-Qilin	EPI_ISL_19373884	B/Yunnan-Qilin/1111/2024|EPI_ISL_19373884||2024-02-22|Victoria|B
810	china	HA	2024	B/Liaoning-Lianshan	EPI_ISL_19373927	B/Liaoning-Lianshan/184/2024|EPI_ISL_19373927||2024-02-28|Victoria|B
811	china	HA	2024	B/Jilin-Chaoyang	EPI_ISL_19373926	B/Jilin-Chaoyang/1275/2024|EPI_ISL_19373926||2024-03-04|Victoria|B
812	china	HA	2024	B/Henan-Weibin	EPI_ISL_19373925	B/Henan-Weibin/1134/2024|EPI_ISL_19373925||2024-03-06|Victoria|B
813	china	HA	2024	B/Heilongjiang-Luobei	EPI_ISL_19373924	B/Heilongjiang-Luobei/2115/2024|EPI_ISL_19373924||2024-03-06|Victoria|B
814	china	HA	2024	B/Beijing-Huairou	EPI_ISL_19373923	B/Beijing-Huairou/1289/2024|EPI_ISL_19373923||2024-03-11|Victoria|B
815	china	HA	2024	B/Henan-Changyuan	EPI_ISL_19373922	B/Henan-Changyuan/288/2024|EPI_ISL_19373922||2024-03-04|Victoria|B
816	china	HA	2024	B/Henan-Huixian	EPI_ISL_19373921	B/Henan-Huixian/2125/2024|EPI_ISL_19373921||2024-03-01|Victoria|B
817	china	HA	2024	B/Liaoning-Huanggu	EPI_ISL_19290976	B/Liaoning-Huanggu/145/2024|EPI_ISL_19290976||2024-02-05|Victoria|B
818	china	HA	2024	B/Hunan-Beihu	EPI_ISL_19373920	B/Hunan-Beihu/1100/2024|EPI_ISL_19373920||2024-02-26|Victoria|B
819	china	HA	2024	B/Hebei-Taocheng	EPI_ISL_19373935	B/Hebei-Taocheng/188/2024|EPI_ISL_19373935||2024-02-20|Victoria|B
820	china	HA	2024	B/Xinjiang-Atushi	EPI_ISL_19373934	B/Xinjiang-Atushi/162/2024|EPI_ISL_19373934||2024-02-15|Victoria|B
821	china	HA	2024	B/Qinghai-Chengdong	EPI_ISL_19373933	B/Qinghai-Chengdong/1183/2024|EPI_ISL_19373933||2024-02-27|Victoria|B
822	china	HA	2024	B/Guangdong-Jiangcheng	EPI_ISL_19290988	B/Guangdong-Jiangcheng/010027/2024|EPI_ISL_19290988||2024-02-06|Victoria|B
823	china	HA	2024	B/Hebei-Lunan	EPI_ISL_19373932	B/Hebei-Lunan/1211/2024|EPI_ISL_19373932||2024-02-26|Victoria|B
824	china	HA	2024	B/Liaoning-Zhenxin	EPI_ISL_19290989	B/Liaoning-Zhenxin/138/2024|EPI_ISL_19290989||2024-02-06|Victoria|B
825	china	HA	2024	B/Zhejiang-Yuecheng	EPI_ISL_19373931	B/Zhejiang-Yuecheng/157/2024|EPI_ISL_19373931||2024-02-13|Victoria|B
826	china	HA	2024	B/Fujian-Licheng	EPI_ISL_19290986	B/Fujian-Licheng/126/2024|EPI_ISL_19290986||2024-02-05|Victoria|B
827	china	HA	2024	B/Sichuan-Yanjiang	EPI_ISL_19373930	B/Sichuan-Yanjiang/171/2024|EPI_ISL_19373930||2024-02-18|Victoria|B
828	china	HA	2024	B/Anhui-Yian	EPI_ISL_19373929	B/Anhui-Yian/191/2024|EPI_ISL_19373929||2024-02-21|Victoria|B
829	china	HA	2024	B/Shandong-Huaiyin	EPI_ISL_19373928	B/Shandong-Huaiyin/1107/2024|EPI_ISL_19373928||2024-03-04|Victoria|B
830	china	HA	2024	B/Chongqing-Yubei	EPI_ISL_19290985	B/Chongqing-Yubei/236/2024|EPI_ISL_19290985||2024-02-05|Victoria|B
831	china	HA	2024	B/Gansu-Chengguan	EPI_ISL_19373943	B/Gansu-Chengguan/188/2024|EPI_ISL_19373943||2024-02-17|Victoria|B
832	china	HA	2024	B/Chongqing-Qianjiang	EPI_ISL_19373942	B/Chongqing-Qianjiang/184/2024|EPI_ISL_19373942||2024-02-13|Victoria|B
833	china	HA	2024	B/Jiangsu-Tinghu	EPI_ISL_19290999	B/Jiangsu-Tinghu/151/2024|EPI_ISL_19290999||2024-02-07|Victoria|B
834	china	HA	2024	B/heilongJiangxi-An	EPI_ISL_19373941	B/heilongJiangxi-An/134/2024|EPI_ISL_19373941||2024-02-06|Victoria|B
835	china	HA	2024	B/Xinjiang-Gaochang	EPI_ISL_19373940	B/Xinjiang-Gaochang/169/2024|EPI_ISL_19373940||2024-02-08|Victoria|B
836	china	HA	2024	B/Henan-Weidou	EPI_ISL_19290997	B/Henan-Weidou/143/2024|EPI_ISL_19290997||2024-02-07|Victoria|B
837	china	HA	2024	B/Shanxi-Yongji	EPI_ISL_19373939	B/Shanxi-Yongji/251/2024|EPI_ISL_19373939||2024-02-17|Victoria|B
838	china	HA	2024	B/Liaoning-Shuncheng	EPI_ISL_19290994	B/Liaoning-Shuncheng/128/2024|EPI_ISL_19290994||2024-02-06|Victoria|B
839	china	HA	2024	B/Shandong-Dongchangfu	EPI_ISL_19373938	B/Shandong-Dongchangfu/147/2024|EPI_ISL_19373938||2024-02-16|Victoria|B
840	china	HA	2024	B/Hunan-Yuhu	EPI_ISL_19290995	B/Hunan-Yuhu/122/2024|EPI_ISL_19290995||2024-02-06|Victoria|B
841	china	HA	2024	B/Tianjin-Hedong	EPI_ISL_19373937	B/Tianjin-Hedong/1132/2024|EPI_ISL_19373937||2024-02-27|Victoria|B
842	china	HA	2024	B/Zhejiang-Nanxun	EPI_ISL_19373936	B/Zhejiang-Nanxun/164/2024|EPI_ISL_19373936||2024-02-15|Victoria|B
843	china	HA	2024	B/Qinghai-Geermu	EPI_ISL_19373948	B/Qinghai-Geermu/133/2024|EPI_ISL_19373948||2024-02-07|Victoria|B
844	china	HA	2024	B/Beijing-Xicheng	EPI_ISL_19373947	B/Beijing-Xicheng/1225/2024|EPI_ISL_19373947||2024-02-12|Victoria|B
845	china	HA	2024	B/Yunnan-Mengzi	EPI_ISL_19373946	B/Yunnan-Mengzi/132/2024|EPI_ISL_19373946||2024-02-07|Victoria|B
846	china	HA	2024	B/Guangxi-Xinbin	EPI_ISL_19373945	B/Guangxi-Xinbin/167/2024|EPI_ISL_19373945||2024-02-15|Victoria|B
847	china	HA	2024	B/Hubei-Huangshigang	EPI_ISL_19291000	B/Hubei-Huangshigang/177/2024|EPI_ISL_19291000||2024-02-09|Victoria|B
848	china	HA	2024	B/Henan-Zhaoling	EPI_ISL_19373944	B/Henan-Zhaoling/157/2024|EPI_ISL_19373944||2024-02-19|Victoria|B
849	china	HA	2024	B/Hebei-Haigang	EPI_ISL_19373895	B/Hebei-Haigang/2211/2024|EPI_ISL_19373895||2024-02-22|Victoria|B
850	china	HA	2024	B/Shanxi-Jiexiu	EPI_ISL_19373894	B/Shanxi-Jiexiu/257/2024|EPI_ISL_19373894||2024-02-21|Victoria|B
851	china	HA	2024	B/Shanxi-Jiexiu	EPI_ISL_19373893	B/Shanxi-Jiexiu/257/2024|EPI_ISL_19373893||2024-02-21|Victoria|B
852	china	HA	2024	B/Gansu-Maoji	EPI_ISL_19373892	B/Gansu-Maoji/161/2024|EPI_ISL_19373892||2024-02-20|Victoria|B
853	china	HA	2024	B/Heilongjiang-Nangang	EPI_ISL_19373891	B/Heilongjiang-Nangang/128/2024|EPI_ISL_19373891||2024-02-06|Victoria|B
854	china	HA	2024	B/Heilongjiang-Aimin	EPI_ISL_19373890	B/Heilongjiang-Aimin/147/2024|EPI_ISL_19373890||2024-02-13|Victoria|B
855	china	HA	2024	B/Xinjiang-Tianshan	EPI_ISL_19373888	B/Xinjiang-Tianshan/1193/2024|EPI_ISL_19373888||2024-02-22|Victoria|B
856	china	HA	2024	B/Guangdong-Xiangzhou	EPI_ISL_19373902	B/Guangdong-Xiangzhou/51/2024|EPI_ISL_19373902||2024-07-04|Victoria|B
857	china	HA	2024	B/Guangdong-Xiangzhou	EPI_ISL_19373901	B/Guangdong-Xiangzhou/51/2024|EPI_ISL_19373901||2024-07-04|Victoria|B
858	china	HA	2024	B/Guangdong-Xiangqiao	EPI_ISL_19373900	B/Guangdong-Xiangqiao/1499/2024|EPI_ISL_19373900||2024-07-12|Victoria|B
859	china	HA	2024	B/Liaoning-Laobian	EPI_ISL_19373899	B/Liaoning-Laobian/1103/2024|EPI_ISL_19373899||2024-02-28|Victoria|B
860	china	HA	2024	B/Gansu-Jinchuan	EPI_ISL_19373897	B/Gansu-Jinchuan/1113/2024|EPI_ISL_19373897||2024-02-29|Victoria|B
861	china	HA	2024	B/Sichuan-Huaying	EPI_ISL_19373896	B/Sichuan-Huaying/246/2024|EPI_ISL_19373896||2024-02-26|Victoria|B
862	china	HA	2024	B/Shanxi-Jiexiu	EPI_ISL_19373911	B/Shanxi-Jiexiu/2124/2024|EPI_ISL_19373911||2024-03-11|Victoria|B
863	china	HA	2024	B/Anhui-Xuanzhou	EPI_ISL_19373910	B/Anhui-Xuanzhou/1439/2024|EPI_ISL_19373910||2024-05-06|Victoria|B
864	china	HA	2024	B/Guangxi-Beiliu	EPI_ISL_19373909	B/Guangxi-Beiliu/2413/2024|EPI_ISL_19373909||2024-06-10|Victoria|B
865	china	HA	2024	B/Hainan-Qionghai	EPI_ISL_19373908	B/Hainan-Qionghai/2424/2024|EPI_ISL_19373908||2024-05-14|Victoria|B
866	china	HA	2024	B/Yunnan-Zhenkang	EPI_ISL_19373907	B/Yunnan-Zhenkang/2216/2024|EPI_ISL_19373907||2024-06-22|Victoria|B
867	china	HA	2024	B/Guangxi-Jinchengjiang	EPI_ISL_19373906	B/Guangxi-Jinchengjiang/1478/2024|EPI_ISL_19373906||2024-06-19|Victoria|B
868	china	HA	2024	B/Hunan-Yuetang	EPI_ISL_19373905	B/Hunan-Yuetang/2869/2024|EPI_ISL_19373905||2024-06-19|Victoria|B
869	china	HA	2024	B/Anhui-Huashan	EPI_ISL_19373919	B/Anhui-Huashan/1320/2024|EPI_ISL_19373919||2024-03-06|Victoria|B
870	china	HA	2024	B/Beijing-Haidian	EPI_ISL_19373918	B/Beijing-Haidian/1313/2024|EPI_ISL_19373918||2024-03-07|Victoria|B
871	china	HA	2024	B/Anhui-Guichi	EPI_ISL_19373917	B/Anhui-Guichi/1227/2024|EPI_ISL_19373917||2024-03-13|Victoria|B
872	china	HA	2024	B/Gansu-Jinchuan	EPI_ISL_19373916	B/Gansu-Jinchuan/1113/2024|EPI_ISL_19373916||2024-02-29|Victoria|B
873	china	HA	2024	B/Sichuan-Huaying	EPI_ISL_19373915	B/Sichuan-Huaying/246/2024|EPI_ISL_19373915||2024-02-26|Victoria|B
874	china	HA	2024	B/Sichuan-Gaoxin	EPI_ISL_19373914	B/Sichuan-Gaoxin/1104/2024|EPI_ISL_19373914||2024-03-04|Victoria|B
875	china	HA	2024	B/Shanghai-Hongkou	EPI_ISL_19290971	B/Shanghai-Hongkou/543/2024|EPI_ISL_19290971||2024-02-02|Victoria|B
876	china	HA	2024	B/Ningxia-Huinong	EPI_ISL_19373913	B/Ningxia-Huinong/1184/2024|EPI_ISL_19373913||2024-03-13|Victoria|B
877	china	HA	2024	B/Shandong-Huancui	EPI_ISL_19373912	B/Shandong-Huancui/1168/2024|EPI_ISL_19373912||2024-04-01|Victoria|B
878	china	HA	2024	B/China	EPI_ISL_19072423	B/China/330/2024|EPI_ISL_19072423||2024-03-18|Victoria|B
879	china	HA	2024	B/Guizhou-Kaili	EPI_ISL_19291043	B/Guizhou-Kaili/183/2024|EPI_ISL_19291043||2024-02-26|Victoria|B
880	china	HA	2024	B/China	EPI_ISL_19072422	B/China/329/2024|EPI_ISL_19072422||2024-03-09|Victoria|B
881	china	HA	2024	B/Hebei-Haigang	EPI_ISL_19291040	B/Hebei-Haigang/2211/2024|EPI_ISL_19291040||2024-02-22|Victoria|B
882	china	HA	2024	B/China	EPI_ISL_19072421	B/China/328/2024|EPI_ISL_19072421||2024-03-28|Victoria|B
883	china	HA	2024	B/China	EPI_ISL_19072420	B/China/326/2024|EPI_ISL_19072420||2024-01-15|Victoria|B
884	china	HA	2024	B/China	EPI_ISL_19072424	B/China/319/2024|EPI_ISL_19072424||2024-02-15|Victoria|B
885	china	HA	2024	B/Liaoning-Lianshan	EPI_ISL_19291058	B/Liaoning-Lianshan/184/2024|EPI_ISL_19291058||2024-02-28|Victoria|B
886	china	HA	2024	B/Guangxi-Heshan	EPI_ISL_19291070	B/Guangxi-Heshan/595/2024|EPI_ISL_19291070||2024-03-04|Victoria|B
887	china	HA	2024	B/Liaoning-Fengcheng	EPI_ISL_19291071	B/Liaoning-Fengcheng/2120/2024|EPI_ISL_19291071||2024-03-04|Victoria|B
888	china	HA	2024	B/Xinjiang-Tianshan	EPI_ISL_19291069	B/Xinjiang-Tianshan/1294/2024|EPI_ISL_19291069||2024-03-04|Victoria|B
889	china	HA	2024	B/Hunan-Yueyanglou	EPI_ISL_19291012	B/Hunan-Yueyanglou/163/2024|EPI_ISL_19291012||2024-02-14|Victoria|B
890	china	HA	2024	B/Hebei-Ningjin	EPI_ISL_19291009	B/Hebei-Ningjin/150/2024|EPI_ISL_19291009||2024-02-13|Victoria|B
891	china	HA	2024	B/Hunan-Hecheng	EPI_ISL_19291016	B/Hunan-Hecheng/181/2024|EPI_ISL_19291016||2024-02-16|Victoria|B
892	china	HA	2024	B/Henan-Hualong	EPI_ISL_19291031	B/Henan-Hualong/162/2024|EPI_ISL_19291031||2024-02-19|Victoria|B
893	china	HA	2024	B/Liaoning-Huanggu	EPI_ISL_19291032	B/Liaoning-Huanggu/1145/2024|EPI_ISL_19291032||2024-02-19|Victoria|B
894	china	HA	2024	B/Guangdong-Qingcheng	EPI_ISL_19599331	B/Guangdong-Qingcheng/2619/2024|EPI_ISL_19599331||2024-08-26|Victoria|B
895	china	HA	2024	B/Hunan-Yuhua	EPI_ISL_19599330	B/Hunan-Yuhua/11525/2024|EPI_ISL_19599330||2024-10-08|Victoria|B
896	china	HA	2024	B/Jiangsu-Gaoyou	EPI_ISL_19599329	B/Jiangsu-Gaoyou/1700/2024|EPI_ISL_19599329||2024-09-25|Victoria|B
897	china	HA	2024	B/Fujian-Licheng	EPI_ISL_19291116	B/Fujian-Licheng/1150/2024|EPI_ISL_19291116||2024-03-11|Victoria|B
898	china	HA	2024	B/Guangdong-Zhongshan	EPI_ISL_19599328	B/Guangdong-Zhongshan/1875/2024|EPI_ISL_19599328||2024-10-08|Victoria|B
899	china	HA	2024	B/Shanghai-Baoshan	EPI_ISL_19291114	B/Shanghai-Baoshan/7125/2024|EPI_ISL_19291114||2024-03-11|Victoria|B
900	china	HA	2024	B/Tianjin-Baodi	EPI_ISL_19291115	B/Tianjin-Baodi/1185/2024|EPI_ISL_19291115||2024-03-11|Victoria|B
901	china	HA	2024	B/Hubei-Zengdou	EPI_ISL_19599332	B/Hubei-Zengdou/2842/2024|EPI_ISL_19599332||2024-08-05|Victoria|B
902	china	HA	2024	B/Neimenggu-Zizhierlianhaote	EPI_ISL_19291132	B/Neimenggu-Zizhierlianhaote/1103/2024|EPI_ISL_19291132||2024-03-13|Victoria|B
903	china	HA	2024	B/Qinghai-Delingha	EPI_ISL_19291072	B/Qinghai-Delingha/1100/2024|EPI_ISL_19291072||2024-03-04|Victoria|B
904	china	HA	2024	B/Hubei-Dongbao	EPI_ISL_19291073	B/Hubei-Dongbao/289/2024|EPI_ISL_19291073||2024-03-04|Victoria|B
905	china	HA	2024	B/Hubei-Zhuxi	EPI_ISL_19291094	B/Hubei-Zhuxi/252/2024|EPI_ISL_19291094||2024-03-05|Victoria|B
1	china	NA	2016	B/Zhejiang-Dinghai	EPI_ISL_235573	B/Zhejiang-Dinghai/1466/2016|EPI_ISL_235573||2016-06-13|Victoria|B
2	china	NA	2016	B/Hunan-Lusong	EPI_ISL_225371	B/Hunan-Lusong/1278/2016|EPI_ISL_225371||2016-04-07|Victoria|B
3	china	NA	2016	B/Anhui-Tongling	EPI_ISL_225370	B/Anhui-Tongling/1348/2016|EPI_ISL_225370||2016-05-04|Victoria|B
4	china	NA	2016	B/Shanghai-Pudongxin	EPI_ISL_225375	B/Shanghai-Pudongxin/1523/2016|EPI_ISL_225375||2016-04-05|Victoria|B
5	china	NA	2016	B/Guangxi-Qinnan	EPI_ISL_225373	B/Guangxi-Qinnan/1241/2016|EPI_ISL_225373||2016-04-01|Victoria|B
6	china	NA	2016	B/Zhejiang-Dinghai	EPI_ISL_225372	B/Zhejiang-Dinghai/1251/2016|EPI_ISL_225372||2016-04-01|Victoria|B
7	china	NA	2016	B/Sichuan-Gaoxin	EPI_ISL_225379	B/Sichuan-Gaoxin/1442/2016|EPI_ISL_225379||2016-06-02|Victoria|B
8	china	NA	2016	B/Tianjin-Nankai	EPI_ISL_225378	B/Tianjin-Nankai/1636/2016|EPI_ISL_225378||2016-05-23|Victoria|B
9	china	NA	2016	B/Jiangxi-Guixi	EPI_ISL_225377	B/Jiangxi-Guixi/1379/2016|EPI_ISL_225377||2016-05-09|Victoria|B
10	china	NA	2016	B/Sichuan-Gaoxin	EPI_ISL_212577	B/Sichuan-Gaoxin/17/2016|EPI_ISL_212577||2016-01-04|Victoria|B
11	china	NA	2016	B/Beijing-Huairou	EPI_ISL_225376	B/Beijing-Huairou/11135/2016|EPI_ISL_225376||2016-05-04|Victoria|B
12	china	NA	2016	B/Sichuan-Jinjiang	EPI_ISL_212576	B/Sichuan-Jinjiang/813/2016|EPI_ISL_212576||2016-01-05|Victoria|B
13	china	NA	2016	B/Hunan-Suxian	EPI_ISL_225381	B/Hunan-Suxian/1467/2016|EPI_ISL_225381||2016-05-02|Victoria|B
14	china	NA	2016	B/Anhui-Yingjiang	EPI_ISL_225380	B/Anhui-Yingjiang/11004/2016|EPI_ISL_225380||2016-06-03|Victoria|B
15	china	NA	2016	B/Beijing-Xicheng	EPI_ISL_212580	B/Beijing-Xicheng/146/2016|EPI_ISL_212580||2016-01-06|Victoria|B
16	china	NA	2016	B/Yunnan-Eryuan	EPI_ISL_225391	B/Yunnan-Eryuan/314/2016|EPI_ISL_225391||2016-04-13|Victoria|B
17	china	NA	2016	B/Sichuan-Shunqing	EPI_ISL_223367	B/Sichuan-Shunqing/1174/2016|EPI_ISL_223367||2016-03-06|Victoria|B
18	china	NA	2016	B/Hebei-Jingxiu	EPI_ISL_223366	B/Hebei-Jingxiu/1137/2016|EPI_ISL_223366||2016-02-17|Victoria|B
19	china	NA	2016	B/heilongJiangxi-An	EPI_ISL_212614	B/heilongJiangxi-An/17/2016|EPI_ISL_212614||2016-01-04|Victoria|B
20	china	NA	2016	B/Neimenggu-Yuquan	EPI_ISL_223365	B/Neimenggu-Yuquan/1171/2016|EPI_ISL_223365||2016-02-24|Victoria|B
21	china	NA	2016	B/Shanghai-Jinshan	EPI_ISL_223378	B/Shanghai-Jinshan/1222/2016|EPI_ISL_223378||2016-03-16|Victoria|B
22	china	NA	2016	B/Shanghai-Jinshan	EPI_ISL_223377	B/Shanghai-Jinshan/1223/2016|EPI_ISL_223377||2016-03-16|Victoria|B
23	china	NA	2016	B/Fujian-Licheng	EPI_ISL_223383	B/Fujian-Licheng/180/2016|EPI_ISL_223383||2016-02-17|Victoria|B
24	china	NA	2016	B/Henan-Zhongyuan	EPI_ISL_223382	B/Henan-Zhongyuan/176/2016|EPI_ISL_223382||2016-01-25|Victoria|B
25	china	NA	2016	B/Heilongjiang-Saertu	EPI_ISL_223387	B/Heilongjiang-Saertu/1165/2016|EPI_ISL_223387||2016-02-17|Victoria|B
26	china	NA	2016	B/Hebei-Jizhou	EPI_ISL_223386	B/Hebei-Jizhou/1136/2016|EPI_ISL_223386||2016-02-11|Victoria|B
27	china	NA	2016	B/Yunnan-Zhaoyang	EPI_ISL_223385	B/Yunnan-Zhaoyang/1151/2016|EPI_ISL_223385||2016-02-04|Victoria|B
28	china	NA	2016	B/Jiangxi-Zhanggong	EPI_ISL_223384	B/Jiangxi-Zhanggong/318/2016|EPI_ISL_223384||2016-01-20|Victoria|B
29	china	NA	2016	B/Fujian-Xiangcheng	EPI_ISL_223391	B/Fujian-Xiangcheng/293/2016|EPI_ISL_223391||2016-02-01|Victoria|B
30	china	NA	2016	B/Shanxi-Xinghualing	EPI_ISL_223390	B/Shanxi-Xinghualing/1208/2016|EPI_ISL_223390||2016-02-14|Victoria|B
31	china	NA	2016	B/Jilin-Chaoyang	EPI_ISL_223389	B/Jilin-Chaoyang/1206/2016|EPI_ISL_223389||2016-02-01|Victoria|B
32	china	NA	2016	B/Gansu-Ganzhou	EPI_ISL_223388	B/Gansu-Ganzhou/1132/2016|EPI_ISL_223388||2016-02-05|Victoria|B
33	china	NA	2016	B/Guangdong-Zhongshan	EPI_ISL_223395	B/Guangdong-Zhongshan/1255/2016|EPI_ISL_223395||2016-03-16|Victoria|B
34	china	NA	2016	B/Shaanxi-Qindou	EPI_ISL_223394	B/Shaanxi-Qindou/34/2016|EPI_ISL_223394||2016-03-09|Victoria|B
35	china	NA	2016	B/Henan-Ruyang	EPI_ISL_223393	B/Henan-Ruyang/186/2016|EPI_ISL_223393||2016-02-01|Victoria|B
36	china	NA	2016	B/Guangxi-Xixiangtang	EPI_ISL_223392	B/Guangxi-Xixiangtang/1158/2016|EPI_ISL_223392||2016-02-11|Victoria|B
37	china	NA	2016	B/Jililn-Nanguan	EPI_ISL_234663	B/Jililn-Nanguan/1223/2016|EPI_ISL_234663||2016-03-21|Victoria|B
38	china	NA	2016	B/Fujian-Gulou	EPI_ISL_223399	B/Fujian-Gulou/1654/2016|EPI_ISL_223399||2016-04-12|Victoria|B
39	china	NA	2016	B/Hunan-Wuling	EPI_ISL_223398	B/Hunan-Wuling/1809/2016|EPI_ISL_223398||2016-04-09|Victoria|B
40	china	NA	2016	B/Shanghai-Xuhui	EPI_ISL_223397	B/Shanghai-Xuhui/1142/2016|EPI_ISL_223397||2016-02-22|Victoria|B
41	china	NA	2016	B/Hunan-Yuhua	EPI_ISL_223396	B/Hunan-Yuhua/517/2016|EPI_ISL_223396||2016-03-07|Victoria|B
42	china	NA	2016	B/Guangdong-Duanzhou	EPI_ISL_223403	B/Guangdong-Duanzhou/1308/2016|EPI_ISL_223403||2016-04-12|Victoria|B
43	china	NA	2016	B/Jiangsu-Fengxian	EPI_ISL_223402	B/Jiangsu-Fengxian/513/2016|EPI_ISL_223402||2016-04-06|Victoria|B
44	china	NA	2016	B/Shanghai-Fengxian	EPI_ISL_223401	B/Shanghai-Fengxian/1265/2016|EPI_ISL_223401||2016-03-22|Victoria|B
45	china	NA	2016	B/Shanghai-Changning	EPI_ISL_223400	B/Shanghai-Changning/1202/2016|EPI_ISL_223400||2016-03-01|Victoria|B
46	china	NA	2016	B/Sichuan-Gaoxin	EPI_ISL_223407	B/Sichuan-Gaoxin/1234/2016|EPI_ISL_223407||2016-03-23|Victoria|B
47	china	NA	2016	B/Heilongjiang-Aihui	EPI_ISL_223406	B/Heilongjiang-Aihui/1234/2016|EPI_ISL_223406||2016-03-06|Victoria|B
48	china	NA	2016	B/Neimenggu-Hailaer	EPI_ISL_223405	B/Neimenggu-Hailaer/1228/2016|EPI_ISL_223405||2016-03-23|Victoria|B
49	china	NA	2016	B/Zhejiang-Dinghai	EPI_ISL_234668	B/Zhejiang-Dinghai/1466/2016|EPI_ISL_234668||2016-06-13|Victoria|B
50	china	NA	2016	B/Hunan-Tianyuan	EPI_ISL_223404	B/Hunan-Tianyuan/11311/2016|EPI_ISL_223404||2016-04-04|Victoria|B
51	china	NA	2016	B/Zhejiang-Nanhu	EPI_ISL_223411	B/Zhejiang-Nanhu/1282/2016|EPI_ISL_223411||2016-04-06|Victoria|B
52	china	NA	2016	B/Sichuan-Dongqu	EPI_ISL_223410	B/Sichuan-Dongqu/1304/2016|EPI_ISL_223410||2016-03-14|Victoria|B
53	china	NA	2016	B/Heilongjiang-Fujin	EPI_ISL_223409	B/Heilongjiang-Fujin/37/2016|EPI_ISL_223409||2016-03-11|Victoria|B
54	china	NA	2016	B/Neimenggu-Huimin	EPI_ISL_223408	B/Neimenggu-Huimin/11363/2016|EPI_ISL_223408||2016-03-14|Victoria|B
55	china	NA	2016	B/Heilongjiang-Gongnong	EPI_ISL_223415	B/Heilongjiang-Gongnong/1251/2016|EPI_ISL_223415||2016-03-16|Victoria|B
56	china	NA	2016	B/Hunan-Yuhua	EPI_ISL_223414	B/Hunan-Yuhua/1647/2016|EPI_ISL_223414||2016-04-06|Victoria|B
57	china	NA	2016	B/Liaoning-Lianshan	EPI_ISL_223413	B/Liaoning-Lianshan/1209/2016|EPI_ISL_223413||2016-03-15|Victoria|B
58	china	NA	2016	B/Jiangsu-Guangling	EPI_ISL_223412	B/Jiangsu-Guangling/1589/2016|EPI_ISL_223412||2016-04-13|Victoria|B
59	china	NA	2016	B/Fujian-Chengxiang	EPI_ISL_223419	B/Fujian-Chengxiang/2134/2016|EPI_ISL_223419||2016-02-15|Victoria|B
60	china	NA	2016	B/Shaanxi-Qindou	EPI_ISL_223418	B/Shaanxi-Qindou/38/2016|EPI_ISL_223418||2016-03-09|Victoria|B
61	china	NA	2016	B/Shaanxi-Weicheng	EPI_ISL_223417	B/Shaanxi-Weicheng/1234/2016|EPI_ISL_223417||2016-03-07|Victoria|B
62	china	NA	2016	B/Hunan-Yuhua	EPI_ISL_223416	B/Hunan-Yuhua/1425/2016|EPI_ISL_223416||2016-02-29|Victoria|B
63	china	NA	2016	B/Jilin-Nanguan	EPI_ISL_223423	B/Jilin-Nanguan/1223/2016|EPI_ISL_223423||2016-03-21|Victoria|B
64	china	NA	2016	B/Fujian-Gulou	EPI_ISL_223422	B/Fujian-Gulou/1391/2016|EPI_ISL_223422||2016-02-29|Victoria|B
65	china	NA	2016	B/Liaoning-Lianshan	EPI_ISL_223421	B/Liaoning-Lianshan/1129/2016|EPI_ISL_223421||2016-02-15|Victoria|B
66	china	NA	2016	B/Guangxi-Xixiangtang	EPI_ISL_223420	B/Guangxi-Xixiangtang/1265/2016|EPI_ISL_223420||2016-03-07|Victoria|B
67	china	NA	2016	B/Liaoning-Lianshan	EPI_ISL_223427	B/Liaoning-Lianshan/1170/2016|EPI_ISL_223427||2016-03-01|Victoria|B
68	china	NA	2016	B/Shandong-Mudan	EPI_ISL_223426	B/Shandong-Mudan/1203/2016|EPI_ISL_223426||2016-03-04|Victoria|B
69	china	NA	2016	B/Shandong-Decheng	EPI_ISL_223425	B/Shandong-Decheng/1446/2016|EPI_ISL_223425||2016-03-16|Victoria|B
70	china	NA	2016	B/Jilin-Chaoyang	EPI_ISL_223424	B/Jilin-Chaoyang/1436/2016|EPI_ISL_223424||2016-03-14|Victoria|B
71	china	NA	2016	B/Hunan-Jishou	EPI_ISL_223431	B/Hunan-Jishou/1814/2016|EPI_ISL_223431||2016-03-30|Victoria|B
72	china	NA	2016	B/Sichuan-Gaoxin	EPI_ISL_223430	B/Sichuan-Gaoxin/1232/2016|EPI_ISL_223430||2016-03-21|Victoria|B
73	china	NA	2016	B/Sichuan-Dongqu	EPI_ISL_223429	B/Sichuan-Dongqu/1303/2016|EPI_ISL_223429||2016-03-15|Victoria|B
74	china	NA	2016	B/Sichuan-Yucheng	EPI_ISL_223428	B/Sichuan-Yucheng/1384/2016|EPI_ISL_223428||2016-03-18|Victoria|B
75	china	NA	2016	B/Jiangsu-Guangling	EPI_ISL_223435	B/Jiangsu-Guangling/1464/2016|EPI_ISL_223435||2016-03-23|Victoria|B
76	china	NA	2016	B/Shanghai-Yangpu	EPI_ISL_223434	B/Shanghai-Yangpu/1192/2016|EPI_ISL_223434||2016-03-09|Victoria|B
77	china	NA	2016	B/Jiangsu-Haizhou	EPI_ISL_212682	B/Jiangsu-Haizhou/12/2016|EPI_ISL_212682||2016-01-05|Victoria|B
78	china	NA	2016	B/Heilongjiang-Nangang	EPI_ISL_223433	B/Heilongjiang-Nangang/1239/2016|EPI_ISL_223433||2016-03-23|Victoria|B
79	china	NA	2016	B/Hunan-Kaifu	EPI_ISL_223432	B/Hunan-Kaifu/1216/2016|EPI_ISL_223432||2016-03-14|Victoria|B
80	china	NA	2016	B/Fujian-Gulou	EPI_ISL_223439	B/Fujian-Gulou/1499/2016|EPI_ISL_223439||2016-03-19|Victoria|B
81	china	NA	2016	B/Fujian-Xiangcheng	EPI_ISL_223438	B/Fujian-Xiangcheng/2244/2016|EPI_ISL_223438||2016-03-23|Victoria|B
82	china	NA	2016	B/Heilongjiang-Saertu	EPI_ISL_223437	B/Heilongjiang-Saertu/1289/2016|EPI_ISL_223437||2016-03-09|Victoria|B
83	china	NA	2016	B/Anhui-Huashan	EPI_ISL_223436	B/Anhui-Huashan/1426/2016|EPI_ISL_223436||2016-03-14|Victoria|B
84	china	NA	2016	B/Henan-Shancheng	EPI_ISL_212684	B/Henan-Shancheng/126/2016|EPI_ISL_212684||2016-01-07|Victoria|B
85	china	NA	2016	B/Heilongjiang-Xiangyang	EPI_ISL_223443	B/Heilongjiang-Xiangyang/1405/2016|EPI_ISL_223443||2016-03-14|Victoria|B
86	china	NA	2016	B/Fujian-Cangshan	EPI_ISL_223442	B/Fujian-Cangshan/77/2016|EPI_ISL_223442||2016-03-07|Victoria|B
87	china	NA	2016	B/Fujian-Xianyou	EPI_ISL_223441	B/Fujian-Xianyou/1203/2016|EPI_ISL_223441||2016-03-02|Victoria|B
88	china	NA	2016	B/Fujian-Zhangping	EPI_ISL_223440	B/Fujian-Zhangping/32/2016|EPI_ISL_223440||2016-03-14|Victoria|B
89	china	NA	2016	B/Shanghai-Songjiang	EPI_ISL_223447	B/Shanghai-Songjiang/1141/2016|EPI_ISL_223447||2016-03-08|Victoria|B
90	china	NA	2016	B/Heilongjiang-Daowai	EPI_ISL_223446	B/Heilongjiang-Daowai/1265/2016|EPI_ISL_223446||2016-04-05|Victoria|B
91	china	NA	2016	B/Heilongjiang-Nangang	EPI_ISL_223445	B/Heilongjiang-Nangang/1224/2016|EPI_ISL_223445||2016-03-23|Victoria|B
92	china	NA	2016	B/Heilongjiang-Daoli	EPI_ISL_223444	B/Heilongjiang-Daoli/1268/2016|EPI_ISL_223444||2016-03-14|Victoria|B
93	china	NA	2016	B/Hunan-Wuling	EPI_ISL_223451	B/Hunan-Wuling/1725/2016|EPI_ISL_223451||2016-03-28|Victoria|B
94	china	NA	2016	B/Hunan-Yueyanglou	EPI_ISL_223450	B/Hunan-Yueyanglou/1244/2016|EPI_ISL_223450||2016-03-28|Victoria|B
95	china	NA	2016	B/Hunan-Louxin	EPI_ISL_223449	B/Hunan-Louxin/511/2016|EPI_ISL_223449||2016-03-30|Victoria|B
96	china	NA	2016	B/Shanghai-Jiading	EPI_ISL_223448	B/Shanghai-Jiading/1236/2016|EPI_ISL_223448||2016-03-23|Victoria|B
97	china	NA	2016	B/Zhejiang-Jiaojiang	EPI_ISL_223455	B/Zhejiang-Jiaojiang/1309/2016|EPI_ISL_223455||2016-03-07|Victoria|B
98	china	NA	2016	B/Zhejiang-Nanhu	EPI_ISL_223454	B/Zhejiang-Nanhu/1253/2016|EPI_ISL_223454||2016-03-28|Victoria|B
99	china	NA	2016	B/Jiangsu-Haizhou	EPI_ISL_223453	B/Jiangsu-Haizhou/1277/2016|EPI_ISL_223453||2016-04-05|Victoria|B
100	china	NA	2016	B/Shanghai-Fengxian	EPI_ISL_223452	B/Shanghai-Fengxian/1283/2016|EPI_ISL_223452||2016-03-28|Victoria|B
101	china	NA	2017	B/Jiangsu-Chongchuan	EPI_ISL_278532	B/Jiangsu-Chongchuan/11602/2017|EPI_ISL_278532||2017-08-08|Victoria|B
102	china	NA	2017	B/Sichuan-Shunqing	EPI_ISL_278533	B/Sichuan-Shunqing/1680/2017|EPI_ISL_278533||2017-07-28|Victoria|B
103	china	NA	2017	B/Guangxi-Babu	EPI_ISL_278534	B/Guangxi-Babu/1676/2017|EPI_ISL_278534||2017-08-01|Victoria|B
104	china	NA	2017	B/Yunnan-Guandu	EPI_ISL_278535	B/Yunnan-Guandu/1676/2017|EPI_ISL_278535||2017-08-08|Victoria|B
105	china	NA	2017	B/Shanghai-Chongming	EPI_ISL_278528	B/Shanghai-Chongming/1638/2017|EPI_ISL_278528||2017-07-19|Victoria|B
106	china	NA	2017	B/Fujian-Siming	EPI_ISL_278529	B/Fujian-Siming/1524/2017|EPI_ISL_278529||2017-07-03|Victoria|B
107	china	NA	2017	B/Guangxi-Longan	EPI_ISL_278530	B/Guangxi-Longan/1493/2017|EPI_ISL_278530||2017-06-19|Victoria|B
108	china	NA	2017	B/Fujian-Tongan	EPI_ISL_278531	B/Fujian-Tongan/1517/2017|EPI_ISL_278531||2017-06-27|Victoria|B
109	china	NA	2017	B/Sichuan-Jiangyang	EPI_ISL_278536	B/Sichuan-Jiangyang/11400/2017|EPI_ISL_278536||2017-08-07|Victoria|B
110	china	NA	2017	B/Yunnan-Wenshan	EPI_ISL_278537	B/Yunnan-Wenshan/1619/2017|EPI_ISL_278537||2017-08-01|Victoria|B
111	china	NA	2017	B/Hubei-Shashi	EPI_ISL_270612	B/Hubei-Shashi/1244/2017|EPI_ISL_270612||2017-03-21|Victoria|B
112	china	NA	2017	B/Jiangxi-Yushui	EPI_ISL_270613	B/Jiangxi-Yushui/354/2017|EPI_ISL_270613||2017-04-19|Victoria|B
113	china	NA	2017	B/Shanghai-Pudongxin	EPI_ISL_270615	B/Shanghai-Pudongxin/1547/2017|EPI_ISL_270615||2017-04-04|Victoria|B
114	china	NA	2017	B/Jiangsu-Gaoyou	EPI_ISL_270611	B/Jiangsu-Gaoyou/1396/2017|EPI_ISL_270611||2017-04-19|Victoria|B
115	china	NA	2017	B/Chongqing-Yongchuan	EPI_ISL_334877	B/Chongqing-Yongchuan/331/2017|EPI_ISL_334877||2017-10-23|Victoria|B
116	china	NA	2017	B/Anhui-Dangtu	EPI_ISL_270620	B/Anhui-Dangtu/1136/2017|EPI_ISL_270620||2017-05-08|Victoria|B
117	china	NA	2017	B/Hunan-Heshan	EPI_ISL_334876	B/Hunan-Heshan/1751/2017|EPI_ISL_334876||2017-10-30|Victoria|B
118	china	NA	2017	B/Zhejiang-Haishu	EPI_ISL_270622	B/Zhejiang-Haishu/1806/2017|EPI_ISL_270622||2017-05-15|Victoria|B
119	china	NA	2017	B/Yunnan-Weixin	EPI_ISL_334878	B/Yunnan-Weixin/317/2017|EPI_ISL_334878||2017-11-20|Victoria|B
120	china	NA	2017	B/Shanghai-Changning	EPI_ISL_270623	B/Shanghai-Changning/39/2017|EPI_ISL_270623||2017-05-03|Victoria|B
121	china	NA	2017	B/Shanghai-Baoshan	EPI_ISL_270616	B/Shanghai-Baoshan/1441/2017|EPI_ISL_270616||2017-06-01|Victoria|B
122	china	NA	2017	B/Shanghai-Baoshan	EPI_ISL_270617	B/Shanghai-Baoshan/1441/2017|EPI_ISL_270617||2017-06-01|Victoria|B
123	china	NA	2017	B/Yunnan-Lushui	EPI_ISL_334875	B/Yunnan-Lushui/32/2017|EPI_ISL_334875||2017-10-16|Victoria|B
124	china	NA	2017	B/Guangdong-Dongwanbendi	EPI_ISL_270618	B/Guangdong-Dongwanbendi/1421/2017|EPI_ISL_270618||2017-06-01|Victoria|B
125	china	NA	2017	B/Sichuan-Longquanyi	EPI_ISL_270619	B/Sichuan-Longquanyi/510/2017|EPI_ISL_270619||2017-03-31|Victoria|B
126	china	NA	2017	B/Hunan-Tongdaodongzuzizhi	EPI_ISL_334885	B/Hunan-Tongdaodongzuzizhi/316/2017|EPI_ISL_334885||2017-11-22|Victoria|B
127	china	NA	2017	B/Yunnan-Yuanjianghanizuyizudaizuzizhi	EPI_ISL_334884	B/Yunnan-Yuanjianghanizuyizudaizuzizhi/51/2017|EPI_ISL_334884||2017-11-17|Victoria|B
128	china	NA	2017	B/Guangxi-Pingguiguanli	EPI_ISL_334887	B/Guangxi-Pingguiguanli/317/2017|EPI_ISL_334887||2017-12-06|Victoria|B
129	china	NA	2017	B/Neimenggu-Keerqin	EPI_ISL_334881	B/Neimenggu-Keerqin/1544/2017|EPI_ISL_334881||2017-11-21|Victoria|B
130	china	NA	2017	B/Hunan-Chaling	EPI_ISL_334880	B/Hunan-Chaling/315/2017|EPI_ISL_334880||2017-11-27|Victoria|B
131	china	NA	2017	B/Chongqing-Fuling	EPI_ISL_334883	B/Chongqing-Fuling/1886/2017|EPI_ISL_334883||2017-11-21|Victoria|B
132	china	NA	2017	B/Qinghai-Yushu	EPI_ISL_334882	B/Qinghai-Yushu/1293/2017|EPI_ISL_334882||2017-10-26|Victoria|B
133	china	NA	2017	B/Shanghai-Putuo	EPI_ISL_278563	B/Shanghai-Putuo/1473/2017|EPI_ISL_278563||2017-06-14|Victoria|B
134	china	NA	2017	B/Zhejiang-Yongkang	EPI_ISL_334889	B/Zhejiang-Yongkang/11022/2017|EPI_ISL_334889||2017-12-18|Victoria|B
135	china	NA	2017	B/Guangxi-Zhaoping	EPI_ISL_334888	B/Guangxi-Zhaoping/33/2017|EPI_ISL_334888||2017-12-11|Victoria|B
136	china	NA	2017	B/Guizhou-Qixinguan	EPI_ISL_334898	B/Guizhou-Qixinguan/1781/2017|EPI_ISL_334898||2017-10-19|Victoria|B
137	china	NA	2017	B/Guizhou-Qixinguan	EPI_ISL_297020	B/Guizhou-Qixinguan/326/2017|EPI_ISL_297020||2017-12-06|Victoria|B
138	china	NA	2017	B/Guangxi-Yuzhou	EPI_ISL_297018	B/Guangxi-Yuzhou/11060/2017|EPI_ISL_297018||2017-12-06|Victoria|B
139	china	NA	2017	B/Hunan-Yuhua	EPI_ISL_297029	B/Hunan-Yuhua/11919/2017|EPI_ISL_297029||2017-11-27|Victoria|B
140	china	NA	2017	B/Hubei-Zhangwan	EPI_ISL_297024	B/Hubei-Zhangwan/36/2017|EPI_ISL_297024||2017-11-21|Victoria|B
141	china	NA	2017	B/Chongqing-Banan	EPI_ISL_303189	B/Chongqing-Banan/1840/2017|EPI_ISL_303189||2017-11-14|Victoria|B
142	china	NA	2017	B/Hunan-Yuhua	EPI_ISL_303190	B/Hunan-Yuhua/11986/2017|EPI_ISL_303190||2017-12-04|Victoria|B
143	china	NA	2017	B/Colorado	EPI_ISL_344413	B/Colorado/06/2017|EPI_ISL_344413||2017-02-25|Victoria|B
144	china	NA	2017	B/Colorado	EPI_ISL_344415	B/Colorado/06/2017|EPI_ISL_344415||2017-02-25|Victoria|B
145	china	NA	2017	B/Shanghai-Baoshan	EPI_ISL_270687	B/Shanghai-Baoshan/1325/2017|EPI_ISL_270687||2017-04-24|Victoria|B
146	china	NA	2017	B/Sichuan-Dongxin	EPI_ISL_270681	B/Sichuan-Dongxin/1297/2017|EPI_ISL_270681||2017-03-20|Victoria|B
147	china	NA	2017	B/Shanghai-Jinshan	EPI_ISL_270682	B/Shanghai-Jinshan/1236/2017|EPI_ISL_270682||2017-03-19|Victoria|B
148	china	NA	2017	B/Zhejiang-Lucheng	EPI_ISL_270688	B/Zhejiang-Lucheng/1434/2017|EPI_ISL_270688||2017-04-26|Victoria|B
149	china	NA	2017	B/Shanghai-Baoshan	EPI_ISL_270689	B/Shanghai-Baoshan/1325/2017|EPI_ISL_270689||2017-04-24|Victoria|B
150	china	NA	2017	B/Zhejiang-Lucheng	EPI_ISL_270690	B/Zhejiang-Lucheng/1434/2017|EPI_ISL_270690||2017-04-26|Victoria|B
151	china	NA	2017	B/Zhejiang-Nanhu	EPI_ISL_270696	B/Zhejiang-Nanhu/1183/2017|EPI_ISL_270696||2017-03-02|Victoria|B
152	china	NA	2017	B/Shanghai-Jinshan	EPI_ISL_270708	B/Shanghai-Jinshan/1197/2017|EPI_ISL_270708||2017-03-06|Victoria|B
153	china	NA	2017	B/Zhejiang-Nanhu	EPI_ISL_270709	B/Zhejiang-Nanhu/1182/2017|EPI_ISL_270709||2017-03-02|Victoria|B
154	china	NA	2017	B/Shandong-Zhangdian	EPI_ISL_270710	B/Shandong-Zhangdian/1170/2017|EPI_ISL_270710||2017-03-01|Victoria|B
155	china	NA	2017	B/Yunnan-Zhaoyang	EPI_ISL_270711	B/Yunnan-Zhaoyang/1255/2017|EPI_ISL_270711||2017-03-08|Victoria|B
156	china	NA	2017	B/Anhui-Yingzhou	EPI_ISL_270707	B/Anhui-Yingzhou/1148/2017|EPI_ISL_270707||2017-03-03|Victoria|B
157	china	NA	2017	B/Shanghai-Songjiang	EPI_ISL_270716	B/Shanghai-Songjiang/1173/2017|EPI_ISL_270716||2017-03-27|Victoria|B
158	china	NA	2017	B/Zhejiang-Xiacheng	EPI_ISL_270717	B/Zhejiang-Xiacheng/1233/2017|EPI_ISL_270717||2017-03-23|Victoria|B
159	china	NA	2017	B/Zhejiang-Xiacheng	EPI_ISL_270718	B/Zhejiang-Xiacheng/1233/2017|EPI_ISL_270718||2017-03-23|Victoria|B
160	china	NA	2017	B/Hubei-Wujiagang	EPI_ISL_270719	B/Hubei-Wujiagang/1127/2017|EPI_ISL_270719||2017-02-13|Victoria|B
161	china	NA	2017	B/Shanghai-Songjiang	EPI_ISL_270712	B/Shanghai-Songjiang/1173/2017|EPI_ISL_270712||2017-03-27|Victoria|B
162	china	NA	2017	B/Guangxi-Lingshan	EPI_ISL_270713	B/Guangxi-Lingshan/51/2017|EPI_ISL_270713||2017-03-08|Victoria|B
163	china	NA	2017	B/Sichuan-Gaoxin	EPI_ISL_270714	B/Sichuan-Gaoxin/1176/2017|EPI_ISL_270714||2017-03-08|Victoria|B
164	china	NA	2017	B/Guangxi-Lingshan	EPI_ISL_270715	B/Guangxi-Lingshan/35/2017|EPI_ISL_270715||2017-03-01|Victoria|B
165	china	NA	2017	B/Guangxi-Hengxian	EPI_ISL_278660	B/Guangxi-Hengxian/335/2017|EPI_ISL_278660||2017-05-31|Victoria|B
166	china	NA	2017	B/Shanghai-Putuo	EPI_ISL_278662	B/Shanghai-Putuo/1407/2017|EPI_ISL_278662||2017-05-23|Victoria|B
167	china	NA	2017	B/Guangdong-Chikan	EPI_ISL_278663	B/Guangdong-Chikan/1337/2017|EPI_ISL_278663||2017-04-19|Victoria|B
168	china	NA	2017	B/Shanghai-Jingan	EPI_ISL_270720	B/Shanghai-Jingan/1237/2017|EPI_ISL_270720||2017-02-09|Victoria|B
169	china	NA	2017	B/Zhejiang-Haishu	EPI_ISL_253319	B/Zhejiang-Haishu/121/2017|EPI_ISL_253319||2017-01-03|Victoria|B
170	china	NA	2017	B/Fujian-Licheng	EPI_ISL_278657	B/Fujian-Licheng/1460/2017|EPI_ISL_278657||2017-06-06|Victoria|B
171	china	NA	2017	B/Guangxi-Xixiangtang	EPI_ISL_270721	B/Guangxi-Xixiangtang/1136/2017|EPI_ISL_270721||2017-02-06|Victoria|B
172	china	NA	2017	B/Anhui-Huashan	EPI_ISL_278659	B/Anhui-Huashan/1275/2017|EPI_ISL_278659||2017-05-02|Victoria|B
173	china	NA	2017	B/Yunnan-Anning	EPI_ISL_278668	B/Yunnan-Anning/1440/2017|EPI_ISL_278668||2017-06-14|Victoria|B
174	china	NA	2017	B/Guangdong-Chikan	EPI_ISL_278669	B/Guangdong-Chikan/1504/2017|EPI_ISL_278669||2017-06-07|Victoria|B
175	china	NA	2017	B/Jiangsu-Haizhou	EPI_ISL_253322	B/Jiangsu-Haizhou/123/2017|EPI_ISL_253322||2017-01-10|Victoria|B
176	china	NA	2017	B/Hubei-Yingcheng	EPI_ISL_278670	B/Hubei-Yingcheng/313/2017|EPI_ISL_278670||2017-06-15|Victoria|B
177	china	NA	2017	B/Hunan-Heshan	EPI_ISL_253321	B/Hunan-Heshan/128/2017|EPI_ISL_253321||2017-01-05|Victoria|B
178	china	NA	2017	B/Jiangsu-Tinghu	EPI_ISL_278671	B/Jiangsu-Tinghu/1519/2017|EPI_ISL_278671||2017-05-22|Victoria|B
179	china	NA	2017	B/Guangxi-Youjiang	EPI_ISL_253320	B/Guangxi-Youjiang/124/2017|EPI_ISL_253320||2017-01-12|Victoria|B
180	china	NA	2017	B/Guizhou-Kaili	EPI_ISL_278664	B/Guizhou-Kaili/8103/2017|EPI_ISL_278664||2017-05-23|Victoria|B
181	china	NA	2017	B/Shanghai-Changning	EPI_ISL_278665	B/Shanghai-Changning/1405/2017|EPI_ISL_278665||2017-05-18|Victoria|B
182	china	NA	2017	B/Chongqing-Yuzhong	EPI_ISL_278666	B/Chongqing-Yuzhong/1793/2017|EPI_ISL_278666||2017-05-08|Victoria|B
183	china	NA	2017	B/Heilongjiang-Taoshan	EPI_ISL_253324	B/Heilongjiang-Taoshan/116/2017|EPI_ISL_253324||2017-01-05|Victoria|B
184	china	NA	2017	B/Guangxi-Xinning	EPI_ISL_278672	B/Guangxi-Xinning/1449/2017|EPI_ISL_278672||2017-06-06|Victoria|B
185	china	NA	2017	B/Hunan-Jishou	EPI_ISL_278673	B/Hunan-Jishou/11177/2017|EPI_ISL_278673||2017-06-05|Victoria|B
186	china	NA	2017	B/Jiangxi-Yushui	EPI_ISL_278674	B/Jiangxi-Yushui/1485/2017|EPI_ISL_278674||2017-06-07|Victoria|B
187	china	NA	2017	B/Hubei-Echeng	EPI_ISL_270738	B/Hubei-Echeng/11730/2017|EPI_ISL_270738||2017-03-13|Victoria|B
188	china	NA	2017	B/Jiangsu-Gaoyou	EPI_ISL_278675	B/Jiangsu-Gaoyou/1585/2017|EPI_ISL_278675||2017-06-07|Victoria|B
189	china	NA	2017	B/Neimenggu-Wulanhaote	EPI_ISL_270739	B/Neimenggu-Wulanhaote/11/2017|EPI_ISL_270739||2017-01-03|Victoria|B
190	china	NA	2017	B/Shanghai-Baoan	EPI_ISL_277662	B/Shanghai-Baoan/1325/2017|EPI_ISL_277662||2017-04-24|Victoria|B
191	china	NA	2017	B/Chongqing-Banan	EPI_ISL_292772	B/Chongqing-Banan/1840/2017|EPI_ISL_292772||2017-11-14|Victoria|B
192	china	NA	2017	B/Hubei-Danjiangkou	EPI_ISL_292773	B/Hubei-Danjiangkou/31/2017|EPI_ISL_292773||2017-11-09|Victoria|B
193	china	NA	2017	B/Hubei-Yunyang	EPI_ISL_292775	B/Hubei-Yunyang/310/2017|EPI_ISL_292775||2017-11-28|Victoria|B
194	china	NA	2017	B/Yunnan-Funing	EPI_ISL_292780	B/Yunnan-Funing/37/2017|EPI_ISL_292780||2017-11-14|Victoria|B
195	china	NA	2017	B/Yunnan-Anning	EPI_ISL_278700	B/Yunnan-Anning/1391/2017|EPI_ISL_278700||2017-06-01|Victoria|B
196	china	NA	2017	B/Chongqing-Jiulongpo	EPI_ISL_292781	B/Chongqing-Jiulongpo/323/2017|EPI_ISL_292781||2017-12-04|Victoria|B
197	china	NA	2017	B/Chongqing-Yuzhong	EPI_ISL_278701	B/Chongqing-Yuzhong/358/2017|EPI_ISL_278701||2017-05-02|Victoria|B
198	china	NA	2017	B/Hunan-Yuhua	EPI_ISL_292782	B/Hunan-Yuhua/11986/2017|EPI_ISL_292782||2017-12-04|Victoria|B
199	china	NA	2017	B/Shanghai-Jingan	EPI_ISL_278702	B/Shanghai-Jingan/1725/2017|EPI_ISL_278702||2017-04-20|Victoria|B
200	china	NA	2017	B/Qinghai-Datonghuizutuzuzizhi	EPI_ISL_292783	B/Qinghai-Datonghuizutuzuzizhi/2469/2017|EPI_ISL_292783||2017-11-29|Victoria|B
201	china	NA	2018	B/shenzhen	EPI_ISL_334901	B/shenzhen/2018-31895/2016|EPI_ISL_334901||2016-03-24|Victoria|B
202	china	NA	2018	B/shenzhen	EPI_ISL_334900	B/shenzhen/2018-31884/2016|EPI_ISL_334900||2016-03-17|Victoria|B
203	china	NA	2018	B/shenzhen	EPI_ISL_334903	B/shenzhen/2018-31877/2016|EPI_ISL_334903||2016-03-15|Victoria|B
204	china	NA	2018	B/shenzhen	EPI_ISL_334902	B/shenzhen/2018-31876/2016|EPI_ISL_334902||2016-03-15|Victoria|B
205	china	NA	2018	B/shenzhen	EPI_ISL_334909	B/shenzhen/2018-31883/2016|EPI_ISL_334909||2016-03-22|Victoria|B
206	china	NA	2018	B/shenzhen	EPI_ISL_334911	B/shenzhen/2018-31885/2016|EPI_ISL_334911||2016-03-17|Victoria|B
207	china	NA	2018	B/shenzhen	EPI_ISL_334910	B/shenzhen/2018-31894/2016|EPI_ISL_334910||2016-03-24|Victoria|B
208	china	NA	2018	B/shenzhen	EPI_ISL_334905	B/shenzhen/2018-31880/2016|EPI_ISL_334905||2016-03-15|Victoria|B
209	china	NA	2018	B/shenzhen	EPI_ISL_334904	B/shenzhen/2018-31878/2016|EPI_ISL_334904||2016-03-15|Victoria|B
210	china	NA	2018	B/shenzhen	EPI_ISL_334906	B/shenzhen/2018-31879/2016|EPI_ISL_334906||2016-03-15|Victoria|B
211	china	NA	2018	B/shenzhen	EPI_ISL_334989	B/shenzhen/2018-30561/2016|EPI_ISL_334989||2016-04-20|Victoria|B
212	china	NA	2018	B/shenzhen	EPI_ISL_334988	B/shenzhen/2018-30562/2016|EPI_ISL_334988||2016-04-20|Victoria|B
213	china	NA	2018	B/shenzhen	EPI_ISL_334991	B/shenzhen/2018-30559/2016|EPI_ISL_334991||2016-03-23|Victoria|B
214	china	NA	2018	B/shenzhen	EPI_ISL_334990	B/shenzhen/2018-30560/2016|EPI_ISL_334990||2016-03-30|Victoria|B
215	china	NA	2018	B/shenzhen	EPI_ISL_335149	B/shenzhen/2018-28133/2016|EPI_ISL_335149||2016-03-01|Victoria|B
216	china	NA	2018	B/shenzhen	EPI_ISL_335148	B/shenzhen/2018-28134/2016|EPI_ISL_335148||2016-03-01|Victoria|B
217	china	NA	2018	B/shenzhen	EPI_ISL_335151	B/shenzhen/2018-28131/2016|EPI_ISL_335151||2016-03-01|Victoria|B
218	china	NA	2018	B/shenzhen	EPI_ISL_335150	B/shenzhen/2018-28132/2016|EPI_ISL_335150||2016-03-01|Victoria|B
219	china	NA	2018	B/shenzhen	EPI_ISL_335157	B/shenzhen/2018-28125/2016|EPI_ISL_335157||2016-02-29|Victoria|B
220	china	NA	2018	B/shenzhen	EPI_ISL_335156	B/shenzhen/2018-28126/2016|EPI_ISL_335156||2016-02-29|Victoria|B
221	china	NA	2018	B/shenzhen	EPI_ISL_335159	B/shenzhen/2018-28123/2016|EPI_ISL_335159||2016-04-12|Victoria|B
222	china	NA	2018	B/shenzhen	EPI_ISL_335158	B/shenzhen/2018-28124/2016|EPI_ISL_335158||2016-04-12|Victoria|B
223	china	NA	2018	B/shenzhen	EPI_ISL_335153	B/shenzhen/2018-28129/2016|EPI_ISL_335153||2016-03-21|Victoria|B
224	china	NA	2018	B/shenzhen	EPI_ISL_335152	B/shenzhen/2018-28130/2016|EPI_ISL_335152||2016-03-21|Victoria|B
225	china	NA	2018	B/shenzhen	EPI_ISL_335155	B/shenzhen/2018-28127/2016|EPI_ISL_335155||2016-03-01|Victoria|B
226	china	NA	2018	B/shenzhen	EPI_ISL_335154	B/shenzhen/2018-28128/2016|EPI_ISL_335154||2016-03-01|Victoria|B
227	china	NA	2018	B/shenzhen	EPI_ISL_335160	B/shenzhen/2018-28122/2016|EPI_ISL_335160||2016-04-26|Victoria|B
228	china	NA	2018	B/shenzhen	EPI_ISL_296988	B/shenzhen/2018-06349/2017|EPI_ISL_296988||2017-11-28|Victoria|B
229	china	NA	2018	B/shenzhen	EPI_ISL_296989	B/shenzhen/2018-06350/2017|EPI_ISL_296989||2017-12-02|Victoria|B
230	china	NA	2018	B/shenzhen	EPI_ISL_296990	B/shenzhen/2018-06352/2017|EPI_ISL_296990||2017-12-02|Victoria|B
231	china	NA	2018	B/shenzhen	EPI_ISL_296991	B/shenzhen/2018-06351/2017|EPI_ISL_296991||2017-12-02|Victoria|B
232	china	NA	2018	B/shenzhen	EPI_ISL_296985	B/shenzhen/2018-08668/2017|EPI_ISL_296985||2017-11-28|Victoria|B
233	china	NA	2018	B/shenzhen	EPI_ISL_296986	B/shenzhen/2018-06348/2017|EPI_ISL_296986||2017-11-28|Victoria|B
234	china	NA	2018	B/shenzhen	EPI_ISL_296987	B/shenzhen/2018-06347/2017|EPI_ISL_296987||2017-11-28|Victoria|B
235	china	NA	2018	B/shenzhen	EPI_ISL_335141	B/shenzhen/2018-28141/2017|EPI_ISL_335141||2017-12-11|Victoria|B
236	china	NA	2018	B/shenzhen	EPI_ISL_335140	B/shenzhen/2018-28142/2017|EPI_ISL_335140||2017-12-11|Victoria|B
237	china	NA	2018	B/shenzhen	EPI_ISL_335143	B/shenzhen/2018-28139/2017|EPI_ISL_335143||2017-10-03|Victoria|B
238	china	NA	2018	B/shenzhen	EPI_ISL_335142	B/shenzhen/2018-28140/2017|EPI_ISL_335142||2017-10-03|Victoria|B
239	china	NA	2018	B/shenzhen	EPI_ISL_335139	B/shenzhen/2018-28143/2017|EPI_ISL_335139||2017-12-11|Victoria|B
240	china	NA	2018	B/shenzhen	EPI_ISL_335145	B/shenzhen/2018-28137/2017|EPI_ISL_335145||2017-09-12|Victoria|B
241	china	NA	2018	B/shenzhen	EPI_ISL_335144	B/shenzhen/2018-28138/2017|EPI_ISL_335144||2017-09-12|Victoria|B
242	china	NA	2018	B/shenzhen	EPI_ISL_335147	B/shenzhen/2018-28135/2017|EPI_ISL_335147||2017-04-25|Victoria|B
243	china	NA	2018	B/shenzhen	EPI_ISL_335146	B/shenzhen/2018-28136/2017|EPI_ISL_335146||2017-02-17|Victoria|B
244	china	NA	2018	B/Beijing-Xicheng	EPI_ISL_297015	B/Beijing-Xicheng/111/2018|EPI_ISL_297015||2018-01-01|Victoria|B
245	china	NA	2018	B/Zhejiang-Yongkang	EPI_ISL_297028	B/Zhejiang-Yongkang/110/2018|EPI_ISL_297028||2018-01-01|Victoria|B
246	china	NA	2018	B/shenzhen	EPI_ISL_297030	B/shenzhen/2018-01513/2017|EPI_ISL_297030||2017-12-12|Victoria|B
247	china	NA	2018	B/Zhejiang-Kecheng	EPI_ISL_297026	B/Zhejiang-Kecheng/18/2018|EPI_ISL_297026||2018-01-01|Victoria|B
248	china	NA	2018	B/shenzhen	EPI_ISL_335189	B/shenzhen/2018-22516/2017|EPI_ISL_335189||2017-04-25|Victoria|B
249	china	NA	2018	B/shenzhen	EPI_ISL_335188	B/shenzhen/2018-22517/2017|EPI_ISL_335188||2017-11-28|Victoria|B
250	china	NA	2018	B/shenzhen	EPI_ISL_335191	B/shenzhen/2018-22495/2017|EPI_ISL_335191||2017-12-11|Victoria|B
251	china	NA	2018	B/shenzhen	EPI_ISL_335197	B/shenzhen/2018-22513/2017|EPI_ISL_335197||2017-04-25|Victoria|B
252	china	NA	2018	B/shenzhen	EPI_ISL_335196	B/shenzhen/2018-22500/2017|EPI_ISL_335196||2017-08-21|Victoria|B
253	china	NA	2018	B/shenzhen	EPI_ISL_335199	B/shenzhen/2018-22503/2017|EPI_ISL_335199||2017-12-12|Victoria|B
254	china	NA	2018	B/shenzhen	EPI_ISL_335198	B/shenzhen/2018-22502/2017|EPI_ISL_335198||2017-12-12|Victoria|B
255	china	NA	2018	B/shenzhen	EPI_ISL_335193	B/shenzhen/2018-22497/2017|EPI_ISL_335193||2017-12-11|Victoria|B
256	china	NA	2018	B/shenzhen	EPI_ISL_335192	B/shenzhen/2018-22496/2017|EPI_ISL_335192||2017-12-11|Victoria|B
257	china	NA	2018	B/shenzhen	EPI_ISL_335195	B/shenzhen/2018-22499/2017|EPI_ISL_335195||2017-12-11|Victoria|B
258	china	NA	2018	B/shenzhen	EPI_ISL_335194	B/shenzhen/2018-22498/2017|EPI_ISL_335194||2017-12-11|Victoria|B
259	china	NA	2018	B/shenzhen	EPI_ISL_335205	B/shenzhen/2018-22509/2017|EPI_ISL_335205||2017-04-25|Victoria|B
260	china	NA	2018	B/shenzhen	EPI_ISL_335207	B/shenzhen/2018-22511/2017|EPI_ISL_335207||2017-04-25|Victoria|B
261	china	NA	2018	B/shenzhen	EPI_ISL_335206	B/shenzhen/2018-22510/2017|EPI_ISL_335206||2017-04-25|Victoria|B
262	china	NA	2018	B/shenzhen	EPI_ISL_335212	B/shenzhen/2018-08667/2017|EPI_ISL_335212||2017-11-28|Victoria|B
263	china	NA	2018	B/shenzhen	EPI_ISL_335209	B/shenzhen/2018-22514/2017|EPI_ISL_335209||2017-04-25|Victoria|B
264	china	NA	2018	B/shenzhen	EPI_ISL_335208	B/shenzhen/2018-22512/2017|EPI_ISL_335208||2017-04-25|Victoria|B
265	china	NA	2018	B/shenzhen	EPI_ISL_335211	B/shenzhen/2018-08666/2017|EPI_ISL_335211||2017-11-28|Victoria|B
266	china	NA	2018	B/Zhejiang-Yongkang	EPI_ISL_309750	B/Zhejiang-Yongkang/13/2018|EPI_ISL_309750||2018-01-01|Victoria|B
267	china	NA	2018	B/Zhejiang-Nanxun	EPI_ISL_309744	B/Zhejiang-Nanxun/32/2018|EPI_ISL_309744||2018-01-01|Victoria|B
268	china	NA	2018	B/Zhejiang-Kecheng	EPI_ISL_309747	B/Zhejiang-Kecheng/18/2018|EPI_ISL_309747||2018-01-01|Victoria|B
269	china	NA	2018	B/Guangdong-Nanshan	EPI_ISL_362499	EPI1481720|NA|B/Guangdong-Nanshan/36/2018|EPI_ISL_362499|B
270	china	NA	2018	B/Guangdong-Nanshan	EPI_ISL_356355	EPI1443063|NA|B/Guangdong-Nanshan/2018-33566/2018|EPI_ISL_356355|B
271	china	NA	2018	B/Guangdong-Nanshan	EPI_ISL_356375	EPI1443220|NA|B/Guangdong-Nanshan/2018-33566/2018|EPI_ISL_356375|B
272	china	NA	2018	B/Macao	EPI_ISL_367120	EPI1503828|NA|B/Macao/604456/2018|EPI_ISL_367120|B
273	china	NA	2018	B/Yunnan-Linxiang	EPI_ISL_334886	EPI1340199|NA|B/Yunnan-Linxiang/1650/2018|EPI_ISL_334886|B
274	china	NA	2018	B/Guizhou-Douyun	EPI_ISL_334893	EPI1340220|NA|B/Guizhou-Douyun/11123/2018|EPI_ISL_334893|B
275	china	NA	2018	B/Guangdong-Yuncheng	EPI_ISL_334892	EPI1340217|NA|B/Guangdong-Yuncheng/82/2018|EPI_ISL_334892|B
276	china	NA	2018	B/Yunnan-Linxiang	EPI_ISL_334895	EPI1340226|NA|B/Yunnan-Linxiang/1276/2018|EPI_ISL_334895|B
277	china	NA	2018	B/Shanghai-Fengxian	EPI_ISL_334894	EPI1340223|NA|B/Shanghai-Fengxian/1204/2018|EPI_ISL_334894|B
278	china	NA	2018	B/Fujian-Tongan	EPI_ISL_334891	EPI1340214|NA|B/Fujian-Tongan/162/2018|EPI_ISL_334891|B
279	china	NA	2018	B/Guangdong-Duanzhou	EPI_ISL_334890	EPI1340211|NA|B/Guangdong-Duanzhou/155/2018|EPI_ISL_334890|B
280	china	NA	2018	B/Guangxi-Fuchuanyaozuzizhi	EPI_ISL_297014	EPI1168568|NA|B/Guangxi-Fuchuanyaozuzizhi/34/2018|EPI_ISL_297014|B
281	china	NA	2018	B/Beijing-Xicheng	EPI_ISL_297015	EPI1168571|NA|B/Beijing-Xicheng/111/2018|EPI_ISL_297015|B
282	china	NA	2018	B/Guangxi-Babu	EPI_ISL_334897	EPI1340232|NA|B/Guangxi-Babu/1158/2018|EPI_ISL_334897|B
283	china	NA	2018	B/Guangxi-Longan	EPI_ISL_334896	EPI1340229|NA|B/Guangxi-Longan/1152/2018|EPI_ISL_334896|B
284	china	NA	2018	B/Zhejiang-Wuxin	EPI_ISL_297021	EPI1168589|NA|B/Zhejiang-Wuxin/113/2018|EPI_ISL_297021|B
285	china	NA	2018	B/Yunnan-Wenshan	EPI_ISL_297023	EPI1168595|NA|B/Yunnan-Wenshan/11/2018|EPI_ISL_297023|B
286	china	NA	2018	B/Shanghai-Songjiang	EPI_ISL_297016	EPI1168574|NA|B/Shanghai-Songjiang/125/2018|EPI_ISL_297016|B
287	china	NA	2018	B/Guizhou-Qingzhen	EPI_ISL_297017	EPI1168577|NA|B/Guizhou-Qingzhen/140/2018|EPI_ISL_297017|B
288	china	NA	2018	B/Zhejiang-Yongkang	EPI_ISL_297028	EPI1168610|NA|B/Zhejiang-Yongkang/110/2018|EPI_ISL_297028|B
289	china	NA	2018	B/Guangxi-Gangbei	EPI_ISL_297025	EPI1168601|NA|B/Guangxi-Gangbei/12/2018|EPI_ISL_297025|B
290	china	NA	2018	B/Zhejiang-Kecheng	EPI_ISL_297026	EPI1168604|NA|B/Zhejiang-Kecheng/18/2018|EPI_ISL_297026|B
291	china	NA	2018	B/Hunan-Tianyuan	EPI_ISL_297027	EPI1168607|NA|B/Hunan-Tianyuan/11058/2018|EPI_ISL_297027|B
292	china	NA	2018	B/Guangdong-Yuexiu	EPI_ISL_334957	EPI1340412|NA|B/Guangdong-Yuexiu/11064/2018|EPI_ISL_334957|B
293	china	NA	2018	B/Jiangsu-Qingjiangpu	EPI_ISL_334956	EPI1340409|NA|B/Jiangsu-Qingjiangpu/11028/2018|EPI_ISL_334956|B
294	china	NA	2018	B/Guangdong-Nanshan	EPI_ISL_362089	EPI1478727|NA|B/Guangdong-Nanshan/2018-33566/2018|EPI_ISL_362089|B
295	china	NA	2018	B/Guangxi-Yuzhou	EPI_ISL_334953	EPI1340400|NA|B/Guangxi-Yuzhou/1566/2018|EPI_ISL_334953|B
296	china	NA	2018	B/Sichuan-Gaoxin	EPI_ISL_362088	EPI1478725|NA|B/Sichuan-Gaoxin/531/2018|EPI_ISL_362088|B
297	china	NA	2018	B/Jiangsu-Chongchuan	EPI_ISL_334955	EPI1340406|NA|B/Jiangsu-Chongchuan/11089/2018|EPI_ISL_334955|B
298	china	NA	2018	B/Guangdong-Nanshan	EPI_ISL_362090	EPI1478729|NA|B/Guangdong-Nanshan/38/2018|EPI_ISL_362090|B
299	china	NA	2018	B/Yunnan-Linxiang	EPI_ISL_334954	EPI1340403|NA|B/Yunnan-Linxiang/1653/2018|EPI_ISL_334954|B
300	china	NA	2018	B/Guangdong-Nanshan	EPI_ISL_368244	EPI1508499|NA|B/Guangdong-Nanshan/38/2018|EPI_ISL_368244|B
301	china	NA	2019	B/Sichuan-Qingyang	EPI_ISL_410135	B/Sichuan-Qingyang/12039/2019|EPI_ISL_410135||2019-12-07|Victoria|B
302	china	NA	2019	B/Fujian-Tongan	EPI_ISL_410644	B/Fujian-Tongan/358/2019|EPI_ISL_410644||2019-12-02|Victoria|B
303	china	NA	2019	B/Zhejiang-Kecheng	EPI_ISL_410642	B/Zhejiang-Kecheng/3135/2019|EPI_ISL_410642||2019-12-06|Victoria|B
304	china	NA	2019	B/Zhejiang-Yuhang	EPI_ISL_410643	B/Zhejiang-Yuhang/3139/2019|EPI_ISL_410643||2019-12-10|Victoria|B
305	china	NA	2019	B/Zhejiang-Wuxin	EPI_ISL_410640	B/Zhejiang-Wuxin/11013/2019|EPI_ISL_410640||2019-12-04|Victoria|B
306	china	NA	2019	B/Zhejiang-Nanhu	EPI_ISL_410641	B/Zhejiang-Nanhu/11025/2019|EPI_ISL_410641||2019-12-10|Victoria|B
307	china	NA	2019	B/Yunnan-Linxiang	EPI_ISL_390708	B/Yunnan-Linxiang/1554/2019|EPI_ISL_390708||2019-06-25|Victoria|B
308	china	NA	2019	B/Shanghai-Changning	EPI_ISL_485433	B/Shanghai-Changning/11290/2019|EPI_ISL_485433||2019-12-26|Victoria|B
309	china	NA	2019	B/Ulsan	EPI_ISL_485501	B/Ulsan/1316/2019|EPI_ISL_485501||2019-11-18|Victoria|B
310	china	NA	2019	B/Jeonnam	EPI_ISL_485500	B/Jeonnam/1343/2019|EPI_ISL_485500||2019-11-18|Victoria|B
311	china	NA	2019	B/Macao-	EPI_ISL_485511	B/Macao-/605113/2019|EPI_ISL_485511||2019-07-01|Victoria|B
312	china	NA	2019	B/Macao-	EPI_ISL_485510	B/Macao-/605544/2019|EPI_ISL_485510||2019-07-16|Victoria|B
313	china	NA	2019	B/Macao-	EPI_ISL_485509	B/Macao-/605907/2019|EPI_ISL_485509||2019-07-31|Victoria|B
314	china	NA	2019	B/Macao	EPI_ISL_485508	B/Macao/606787/2019|EPI_ISL_485508||2019-09-09|Victoria|B
315	china	NA	2019	B/Macao	EPI_ISL_485507	B/Macao/607213/2019|EPI_ISL_485507||2019-09-26|Victoria|B
316	china	NA	2019	B/Macao	EPI_ISL_485506	B/Macao/609541/2019|EPI_ISL_485506||2019-12-13|Victoria|B
317	china	NA	2019	B/Macao	EPI_ISL_485505	B/Macao/609707/2019|EPI_ISL_485505||2019-12-18|Victoria|B
318	china	NA	2019	B/Sichuan-Yanjiang	EPI_ISL_485543	B/Sichuan-Yanjiang/11121/2019|EPI_ISL_485543||2019-12-22|Victoria|B
319	china	NA	2019	B/Fujian-Fuding	EPI_ISL_485542	B/Fujian-Fuding/31/2019|EPI_ISL_485542||2019-12-10|Victoria|B
320	china	NA	2019	B/Guangxi-Youjiang	EPI_ISL_377021	B/Guangxi-Youjiang/1573/2019|EPI_ISL_377021||2019-07-02|Victoria|B
321	china	NA	2019	B/Fujian-Chengxiang	EPI_ISL_377020	B/Fujian-Chengxiang/1567/2019|EPI_ISL_377020||2019-06-03|Victoria|B
322	china	NA	2019	B/Guangxi-Xixiangtang	EPI_ISL_377023	B/Guangxi-Xixiangtang/1578/2019|EPI_ISL_377023||2019-07-02|Victoria|B
323	china	NA	2019	B/Yunnan-Zhaoyang	EPI_ISL_377022	B/Yunnan-Zhaoyang/1629/2019|EPI_ISL_377022||2019-07-09|Victoria|B
324	china	NA	2019	B/Fujian-Gulou	EPI_ISL_377019	B/Fujian-Gulou/1449/2019|EPI_ISL_377019||2019-06-03|Victoria|B
325	china	NA	2019	B/Jiangsu-Haizhou	EPI_ISL_377018	B/Jiangsu-Haizhou/3214/2019|EPI_ISL_377018||2019-06-06|Victoria|B
326	china	NA	2019	B/Shanghai-Pudongxin	EPI_ISL_377025	B/Shanghai-Pudongxin/11067/2019|EPI_ISL_377025||2019-07-02|Victoria|B
327	china	NA	2019	B/Shanghai-Xuhui	EPI_ISL_377024	B/Shanghai-Xuhui/1702/2019|EPI_ISL_377024||2019-07-01|Victoria|B
328	china	NA	2019	B/Zhejiang-Nanhu	EPI_ISL_377037	B/Zhejiang-Nanhu/1459/2019|EPI_ISL_377037||2019-06-03|Victoria|B
329	china	NA	2019	B/Fujian-Sanyuan	EPI_ISL_377036	B/Fujian-Sanyuan/2504/2019|EPI_ISL_377036||2019-06-11|Victoria|B
330	china	NA	2019	B/Hubei-Maojian	EPI_ISL_377039	B/Hubei-Maojian/11089/2019|EPI_ISL_377039||2019-06-04|Victoria|B
331	china	NA	2019	B/Hubei-Huangshigang	EPI_ISL_377038	B/Hubei-Huangshigang/1561/2019|EPI_ISL_377038||2019-06-11|Victoria|B
332	china	NA	2019	B/Guizhou-Bijiang	EPI_ISL_377033	B/Guizhou-Bijiang/1516/2019|EPI_ISL_377033||2019-06-20|Victoria|B
333	china	NA	2019	B/Anhui-Jinan	EPI_ISL_377035	B/Anhui-Jinan/1713/2019|EPI_ISL_377035||2019-06-25|Victoria|B
334	china	NA	2019	B/Guangxi-Haicheng	EPI_ISL_377034	B/Guangxi-Haicheng/1804/2019|EPI_ISL_377034||2019-06-18|Victoria|B
335	china	NA	2019	B/Hunan-Heshan	EPI_ISL_377045	B/Hunan-Heshan/1537/2019|EPI_ISL_377045||2019-06-03|Victoria|B
336	china	NA	2019	B/Guizhou-Qixinguan	EPI_ISL_377047	B/Guizhou-Qixinguan/1443/2019|EPI_ISL_377047||2019-06-03|Victoria|B
337	china	NA	2019	B/Shanghai-Huangpu	EPI_ISL_377046	B/Shanghai-Huangpu/1571/2019|EPI_ISL_377046||2019-06-26|Victoria|B
338	china	NA	2019	B/Guangdong-Enping	EPI_ISL_377041	B/Guangdong-Enping/322/2019|EPI_ISL_377041||2019-06-03|Victoria|B
339	china	NA	2019	B/Hunan-Yueyanglou	EPI_ISL_377040	B/Hunan-Yueyanglou/1470/2019|EPI_ISL_377040||2019-06-11|Victoria|B
340	china	NA	2019	B/Hainan-Wenchang	EPI_ISL_377043	B/Hainan-Wenchang/1457/2019|EPI_ISL_377043||2019-06-10|Victoria|B
341	china	NA	2019	B/Guangdong-Chancheng	EPI_ISL_377042	B/Guangdong-Chancheng/1474/2019|EPI_ISL_377042||2019-06-10|Victoria|B
342	china	NA	2019	B/Hubei-Xiantao	EPI_ISL_402142	B/Hubei-Xiantao/2405/2019|EPI_ISL_402142||2019-12-04|Victoria|B
343	china	NA	2019	B/Jiangsu-Yixin	EPI_ISL_402143	B/Jiangsu-Yixin/349/2019|EPI_ISL_402143||2019-12-07|Victoria|B
344	china	NA	2019	B/Chongqing-Yuzhong	EPI_ISL_402141	B/Chongqing-Yuzhong/3165/2019|EPI_ISL_402141||2019-12-09|Victoria|B
345	china	NA	2019	B/Shandong-Dongying	EPI_ISL_402138	B/Shandong-Dongying/1593/2019|EPI_ISL_402138||2019-12-05|Victoria|B
346	china	NA	2019	B/Shandong-Huancui	EPI_ISL_402139	B/Shandong-Huancui/11225/2019|EPI_ISL_402139||2019-12-05|Victoria|B
347	china	NA	2019	B/Jiangxi-Anyuan	EPI_ISL_377048	B/Jiangxi-Anyuan/1553/2019|EPI_ISL_377048||2019-06-13|Victoria|B
348	china	NA	2019	B/Hubei-Hanyang	EPI_ISL_402150	B/Hubei-Hanyang/311/2019|EPI_ISL_402150||2019-12-05|Victoria|B
349	china	NA	2019	B/Tianjin-Nankai	EPI_ISL_402151	B/Tianjin-Nankai/11093/2019|EPI_ISL_402151||2019-11-25|Victoria|B
350	china	NA	2019	B/Yunnan-Longchuan	EPI_ISL_402148	B/Yunnan-Longchuan/345/2019|EPI_ISL_402148||2019-11-26|Victoria|B
351	china	NA	2019	B/Henan-Chuanhui	EPI_ISL_402149	B/Henan-Chuanhui/1661/2019|EPI_ISL_402149||2019-12-10|Victoria|B
352	china	NA	2019	B/Chongqing-Qianjiang	EPI_ISL_402146	B/Chongqing-Qianjiang/3140/2019|EPI_ISL_402146||2019-12-02|Victoria|B
353	china	NA	2019	B/Xinjiang-Yining	EPI_ISL_402147	B/Xinjiang-Yining/1613/2019|EPI_ISL_402147||2019-12-02|Victoria|B
354	china	NA	2019	B/Shandong-Jiaxiang	EPI_ISL_402144	B/Shandong-Jiaxiang/311/2019|EPI_ISL_402144||2019-12-02|Victoria|B
355	china	NA	2019	B/Jiangsu-Quanshan	EPI_ISL_402145	B/Jiangsu-Quanshan/11973/2019|EPI_ISL_402145||2019-12-10|Victoria|B
356	china	NA	2019	B/Anhui-MAS	EPI_ISL_19173844	B/Anhui-MAS/0666/2019|EPI_ISL_19173844||2019-02-26|Victoria|B
357	china	NA	2019	B/Anhui-MAS	EPI_ISL_19173845	B/Anhui-MAS/0716/2019|EPI_ISL_19173845||2019-03-01|Victoria|B
358	china	NA	2019	B/Anhui-MAS	EPI_ISL_19173846	B/Anhui-MAS/1374/2019|EPI_ISL_19173846||2019-04-19|Victoria|B
359	china	NA	2019	B/Anhui-MAS	EPI_ISL_19173843	B/Anhui-MAS/0664/2019|EPI_ISL_19173843||2019-02-26|Victoria|B
360	china	NA	2019	B/Sichuan-Lizhou	EPI_ISL_377085	B/Sichuan-Lizhou/1339/2019|EPI_ISL_377085||2019-04-24|Victoria|B
361	china	NA	2019	B/Xinjiang-Tianshan	EPI_ISL_402188	B/Xinjiang-Tianshan/11350/2019|EPI_ISL_402188||2019-11-21|Victoria|B
362	china	NA	2019	B/Guangdong	EPI_ISL_19281453	B/Guangdong/853/2019|EPI_ISL_19281453||2019-03-01|Victoria|B
363	china	NA	2019	B/Shanghai-Jinshan	EPI_ISL_402186	B/Shanghai-Jinshan/1885/2019|EPI_ISL_402186||2019-10-29|Victoria|B
364	china	NA	2019	B/Sichuan-Jingyang	EPI_ISL_402199	B/Sichuan-Jingyang/12048/2019|EPI_ISL_402199||2019-11-26|Victoria|B
365	china	NA	2019	B/Guangdong	EPI_ISL_19281470	B/Guangdong/1682/2019|EPI_ISL_19281470||2019-05-28|Victoria|B
366	china	NA	2019	B/Guangdong	EPI_ISL_19281471	B/Guangdong/1753/2019|EPI_ISL_19281471||2019-06-06|Victoria|B
367	china	NA	2019	B/Guangdong	EPI_ISL_19281468	B/Guangdong/1557/2019|EPI_ISL_19281468||2019-05-14|Victoria|B
368	china	NA	2019	B/Guangdong	EPI_ISL_19281467	B/Guangdong/1536/2019|EPI_ISL_19281467||2019-05-23|Victoria|B
369	china	NA	2019	B/Hunan-Jiahe	EPI_ISL_402200	B/Hunan-Jiahe/327/2019|EPI_ISL_402200||2019-11-29|Victoria|B
370	china	NA	2019	B/Guangdong	EPI_ISL_19281465	B/Guangdong/974/2019|EPI_ISL_19281465||2019-03-11|Victoria|B
371	china	NA	2019	B/Sichuan-Shunqing	EPI_ISL_402231	B/Sichuan-Shunqing/1725/2019|EPI_ISL_402231||2019-10-14|Victoria|B
372	china	NA	2019	B/Hubei-Huangshigang	EPI_ISL_367415	B/Hubei-Huangshigang/1420/2019|EPI_ISL_367415||2019-04-18|Victoria|B
373	china	NA	2019	B/Neimenggu-Donghe	EPI_ISL_367421	B/Neimenggu-Donghe/1260/2019|EPI_ISL_367421||2019-03-11|Victoria|B
374	china	NA	2019	B/Jiangxi-Xunyang	EPI_ISL_367420	B/Jiangxi-Xunyang/1406/2019|EPI_ISL_367420||2019-04-22|Victoria|B
375	china	NA	2019	B/Sichuan-Guangan	EPI_ISL_402236	B/Sichuan-Guangan/1829/2019|EPI_ISL_402236||2019-10-31|Victoria|B
376	china	NA	2019	B/Hubei-Huangzhou	EPI_ISL_367423	B/Hubei-Huangzhou/1412/2019|EPI_ISL_367423||2019-05-13|Victoria|B
377	china	NA	2019	B/Sichuan-Guangan	EPI_ISL_402237	B/Sichuan-Guangan/1829/2019|EPI_ISL_402237||2019-10-31|Victoria|B
378	china	NA	2019	B/Guangdong-Chikan	EPI_ISL_367422	B/Guangdong-Chikan/1309/2019|EPI_ISL_367422||2019-04-15|Victoria|B
379	china	NA	2019	B/Chongqing-Banan	EPI_ISL_402234	B/Chongqing-Banan/321/2019|EPI_ISL_402234||2019-11-06|Victoria|B
380	china	NA	2019	B/Jiangxi-Jizhou	EPI_ISL_367417	B/Jiangxi-Jizhou/1373/2019|EPI_ISL_367417||2019-05-07|Victoria|B
381	china	NA	2019	B/Jiangxi-Yuanzhou	EPI_ISL_402235	B/Jiangxi-Yuanzhou/11696/2019|EPI_ISL_402235||2019-10-22|Victoria|B
382	china	NA	2019	B/Hebei-Luquan	EPI_ISL_367416	B/Hebei-Luquan/89/2019|EPI_ISL_367416||2019-04-15|Victoria|B
383	china	NA	2019	B/Sichuan-Yanjiang	EPI_ISL_402232	B/Sichuan-Yanjiang/1889/2019|EPI_ISL_402232||2019-11-03|Victoria|B
384	china	NA	2019	B/Guangdong-Duanzhou	EPI_ISL_367419	B/Guangdong-Duanzhou/1420/2019|EPI_ISL_367419||2019-05-07|Victoria|B
385	china	NA	2019	B/Shaanxi-Xincheng	EPI_ISL_402233	B/Shaanxi-Xincheng/11453/2019|EPI_ISL_402233||2019-10-30|Victoria|B
386	china	NA	2019	B/Jiangxi-Zhushan	EPI_ISL_367418	B/Jiangxi-Zhushan/1318/2019|EPI_ISL_367418||2019-04-22|Victoria|B
387	china	NA	2019	B/Chongqing-Yuzhong	EPI_ISL_402246	B/Chongqing-Yuzhong/11842/2019|EPI_ISL_402246||2019-11-18|Victoria|B
388	china	NA	2019	B/Shanghai-Changning	EPI_ISL_389957	B/Shanghai-Changning/1228/2019|EPI_ISL_389957||2019-02-25|Victoria|B
389	china	NA	2019	B/Guangxi-Jinchengjiang	EPI_ISL_402245	B/Guangxi-Jinchengjiang/13428/2019|EPI_ISL_402245||2019-11-05|Victoria|B
390	china	NA	2019	B/Yunnan-Yingjiang	EPI_ISL_402242	B/Yunnan-Yingjiang/364/2019|EPI_ISL_402242||2019-11-06|Victoria|B
391	china	NA	2019	B/Anhui-Jinan	EPI_ISL_402243	B/Anhui-Jinan/11001/2019|EPI_ISL_402243||2019-11-12|Victoria|B
392	china	NA	2019	B/Liaoning-Xinlongtai	EPI_ISL_367424	B/Liaoning-Xinlongtai/313/2019|EPI_ISL_367424||2019-04-01|Victoria|B
393	china	NA	2019	B/Hubei-Duodao	EPI_ISL_402240	B/Hubei-Duodao/1857/2019|EPI_ISL_402240||2019-10-31|Victoria|B
394	china	NA	2019	B/Zhejiang-Lucheng	EPI_ISL_402241	B/Zhejiang-Lucheng/11036/2019|EPI_ISL_402241||2019-11-11|Victoria|B
395	china	NA	2019	B/Chongqing-Yuzhong	EPI_ISL_402254	B/Chongqing-Yuzhong/11958/2019|EPI_ISL_402254||2019-12-02|Victoria|B
396	china	NA	2019	B/Fujian-Cangshan	EPI_ISL_391013	B/Fujian-Cangshan/1662/2019|EPI_ISL_391013||2019-08-06|Victoria|B
397	china	NA	2019	B/Fujian-Cangshan	EPI_ISL_391014	B/Fujian-Cangshan/1662/2019|EPI_ISL_391014||2019-08-06|Victoria|B
398	china	NA	2019	B/Guangdong	EPI_ISL_19281475	B/Guangdong/1381/2019|EPI_ISL_19281475||2019-05-05|Victoria|B
399	china	NA	2019	B/Guangdong	EPI_ISL_19281473	B/Guangdong/1792/2019|EPI_ISL_19281473||2019-06-04|Victoria|B
400	china	NA	2019	B/Zhejiang-Yongkang	EPI_ISL_402286	B/Zhejiang-Yongkang/1872/2019|EPI_ISL_402286||2019-10-29|Victoria|B
401	china	NA	2020	B/Guizhou-Xixiu	EPI_ISL_485438	B/Guizhou-Xixiu/19/2020|EPI_ISL_485438||2020-01-01|Victoria|B
402	china	NA	2020	B/Sichuan-Ziliujing	EPI_ISL_485550	B/Sichuan-Ziliujing/18/2020|EPI_ISL_485550||2020-01-01|Victoria|B
403	china	NA	2020	B/Tianjin-Nankai	EPI_ISL_410581	B/Tianjin-Nankai/121/2020|EPI_ISL_410581||2020-01-01|Victoria|B
404	china	NA	2020	B/Liaoning-Huanggu	EPI_ISL_485406	B/Liaoning-Huanggu/1346/2020|EPI_ISL_485406||2020-03-03|Victoria|B
405	china	NA	2020	B/Fujian-Xinluo	EPI_ISL_485405	B/Fujian-Xinluo/1714/2020|EPI_ISL_485405||2020-04-22|Victoria|B
406	china	NA	2020	B/Yunnan-Hongta	EPI_ISL_485404	B/Yunnan-Hongta/1614/2020|EPI_ISL_485404||2020-03-27|Victoria|B
407	china	NA	2020	B/Hunan-Heshan	EPI_ISL_485403	B/Hunan-Heshan/1243/2020|EPI_ISL_485403||2020-03-30|Victoria|B
408	china	NA	2020	B/Gansu-Xifeng	EPI_ISL_485402	B/Gansu-Xifeng/1165/2020|EPI_ISL_485402||2020-02-26|Victoria|B
409	china	NA	2020	B/Hunan-Daxaing	EPI_ISL_528918	B/Hunan-Daxaing/120/2020|EPI_ISL_528918||2020-01-06|Victoria|B
410	china	NA	2020	B/Jiangxi-Yuanzhou	EPI_ISL_768554	B/Jiangxi-Yuanzhou/11997/2020|EPI_ISL_768554||2020-11-30|Victoria|B
411	china	NA	2020	B/Jiangxi-Yushui	EPI_ISL_768553	B/Jiangxi-Yushui/340/2020|EPI_ISL_768553||2020-10-26|Victoria|B
412	china	NA	2020	B/Hunan-Daxiang	EPI_ISL_485413	B/Hunan-Daxiang/120/2020|EPI_ISL_485413||2020-01-06|Victoria|B
413	china	NA	2020	B/Guizhou-Douyun	EPI_ISL_768552	B/Guizhou-Douyun/11021/2020|EPI_ISL_768552||2020-12-03|Victoria|B
414	china	NA	2020	B/Jiangxi-Yushui	EPI_ISL_768559	B/Jiangxi-Yushui/375/2020|EPI_ISL_768559||2020-11-30|Victoria|B
415	china	NA	2020	B/Jiangxi-Yushui	EPI_ISL_768558	B/Jiangxi-Yushui/374/2020|EPI_ISL_768558||2020-11-30|Victoria|B
416	china	NA	2020	B/Jiangxi-Yushui	EPI_ISL_768557	B/Jiangxi-Yushui/373/2020|EPI_ISL_768557||2020-11-30|Victoria|B
417	china	NA	2020	B/Jiangxi-Yushui	EPI_ISL_768556	B/Jiangxi-Yushui/366/2020|EPI_ISL_768556||2020-11-30|Victoria|B
418	china	NA	2020	B/Jiangsu-tinghu	EPI_ISL_768547	B/Jiangsu-tinghu/11755/2020|EPI_ISL_768547||2020-11-02|Victoria|B
419	china	NA	2020	B/Jiangsu-tinghu	EPI_ISL_768546	B/Jiangsu-tinghu/11755/2020|EPI_ISL_768546||2020-11-02|Victoria|B
420	china	NA	2020	B/Henan-Xigong	EPI_ISL_768551	B/Henan-Xigong/1449/2020|EPI_ISL_768551||2020-10-19|Victoria|B
421	china	NA	2020	B/Jiangxi-Zhushan	EPI_ISL_768550	B/Jiangxi-Zhushan/1769/2020|EPI_ISL_768550||2020-09-30|Victoria|B
422	china	NA	2020	B/Jiangxi-Donghu	EPI_ISL_768549	B/Jiangxi-Donghu/11572/2020|EPI_ISL_768549||2020-09-29|Victoria|B
423	china	NA	2020	B/Jiangxi-Donghu	EPI_ISL_768548	B/Jiangxi-Donghu/11421/2020|EPI_ISL_768548||2020-09-08|Victoria|B
424	china	NA	2020	B/Jiangxi-Yushui	EPI_ISL_768571	B/Jiangxi-Yushui/388/2020|EPI_ISL_768571||2020-12-04|Victoria|B
425	china	NA	2020	B/Hunan-Louxin	EPI_ISL_485431	B/Hunan-Louxin/125/2020|EPI_ISL_485431||2020-01-14|Victoria|B
426	china	NA	2020	B/Jiangxi-Yushui	EPI_ISL_768570	B/Jiangxi-Yushui/387/2020|EPI_ISL_768570||2020-12-04|Victoria|B
427	china	NA	2020	B/Yunnan-Gucheng	EPI_ISL_485430	B/Yunnan-Gucheng/135/2020|EPI_ISL_485430||2020-01-08|Victoria|B
428	china	NA	2020	B/Jiangxi-Yushui	EPI_ISL_768569	B/Jiangxi-Yushui/386/2020|EPI_ISL_768569||2020-12-04|Victoria|B
429	china	NA	2020	B/Hunan-Heshan	EPI_ISL_485429	B/Hunan-Heshan/1107/2020|EPI_ISL_485429||2020-02-03|Victoria|B
430	china	NA	2020	B/Jiangxi-Yushui	EPI_ISL_768568	B/Jiangxi-Yushui/384/2020|EPI_ISL_768568||2020-11-30|Victoria|B
431	china	NA	2020	B/Yunnan-Chuxiong	EPI_ISL_485428	B/Yunnan-Chuxiong/199/2020|EPI_ISL_485428||2020-02-07|Victoria|B
432	china	NA	2020	B/Jiangxi-Yushui	EPI_ISL_768575	B/Jiangxi-Yushui/394/2020|EPI_ISL_768575||2020-12-09|Victoria|B
433	china	NA	2020	B/Jiangsu-Chongchuan	EPI_ISL_485427	B/Jiangsu-Chongchuan/12290/2020|EPI_ISL_485427||2020-02-04|Victoria|B
434	china	NA	2020	B/Jiangxi-Yushui	EPI_ISL_768574	B/Jiangxi-Yushui/393/2020|EPI_ISL_768574||2020-12-07|Victoria|B
435	china	NA	2020	B/Liaoning-Shuangta	EPI_ISL_485426	B/Liaoning-Shuangta/1137/2020|EPI_ISL_485426||2020-02-18|Victoria|B
436	china	NA	2020	B/Jiangxi-Yushui	EPI_ISL_768573	B/Jiangxi-Yushui/392/2020|EPI_ISL_768573||2020-12-07|Victoria|B
437	china	NA	2020	B/Jiangxi-Yushui	EPI_ISL_768572	B/Jiangxi-Yushui/389/2020|EPI_ISL_768572||2020-12-07|Victoria|B
438	china	NA	2020	B/Jiangxi-Yushui	EPI_ISL_768563	B/Jiangxi-Yushui/11038/2020|EPI_ISL_768563||2020-11-30|Victoria|B
439	china	NA	2020	B/Yunnan-Wenshan	EPI_ISL_485439	B/Yunnan-Wenshan/1259/2020|EPI_ISL_485439||2020-03-17|Victoria|B
440	china	NA	2020	B/Jiangxi-Yushui	EPI_ISL_768562	B/Jiangxi-Yushui/381/2020|EPI_ISL_768562||2020-11-30|Victoria|B
441	china	NA	2020	B/Guizhou-Xixiu	EPI_ISL_485438	B/Guizhou-Xixiu/19/2020|EPI_ISL_485438||2020-01-01|Victoria|B
442	china	NA	2020	B/Jiangxi-Yushui	EPI_ISL_768561	B/Jiangxi-Yushui/379/2020|EPI_ISL_768561||2020-11-30|Victoria|B
443	china	NA	2020	B/Chongqing-Banan	EPI_ISL_485437	B/Chongqing-Banan/150/2020|EPI_ISL_485437||2020-01-10|Victoria|B
444	china	NA	2020	B/Jiangxi-Yushui	EPI_ISL_768560	B/Jiangxi-Yushui/378/2020|EPI_ISL_768560||2020-11-30|Victoria|B
445	china	NA	2020	B/Henan-Hubin	EPI_ISL_485436	B/Henan-Hubin/138/2020|EPI_ISL_485436||2020-01-14|Victoria|B
446	china	NA	2020	B/Jiangxi-Yushui	EPI_ISL_768567	B/Jiangxi-Yushui/383/2020|EPI_ISL_768567||2020-11-30|Victoria|B
447	china	NA	2020	B/Yunnan-Qilin	EPI_ISL_485435	B/Yunnan-Qilin/163/2020|EPI_ISL_485435||2020-01-17|Victoria|B
448	china	NA	2020	B/Jiangxi-Yushui	EPI_ISL_768566	B/Jiangxi-Yushui/382/2020|EPI_ISL_768566||2020-11-30|Victoria|B
449	china	NA	2020	B/Jiangsu-Chongchuan	EPI_ISL_485434	B/Jiangsu-Chongchuan/12292/2020|EPI_ISL_485434||2020-02-04|Victoria|B
450	china	NA	2020	B/Jiangxi-Yushui	EPI_ISL_768565	B/Jiangxi-Yushui/11104/2020|EPI_ISL_768565||2020-12-08|Victoria|B
451	china	NA	2020	B/Jiangxi-Yushui	EPI_ISL_768564	B/Jiangxi-Yushui/11041/2020|EPI_ISL_768564||2020-12-02|Victoria|B
452	china	NA	2020	B/Guizhou	EPI_ISL_768587	B/Guizhou/13587/2020|EPI_ISL_768587||2020-11-09|Victoria|B
453	china	NA	2020	B/Henan-Shihe	EPI_ISL_768586	B/Henan-Shihe/1410/2020|EPI_ISL_768586||2020-10-16|Victoria|B
454	china	NA	2020	B/Jiangxi-Yushui	EPI_ISL_768585	B/Jiangxi-Yushui/3118/2020|EPI_ISL_768585||2020-12-11|Victoria|B
455	china	NA	2020	B/Jiangxi-Yushui	EPI_ISL_768584	B/Jiangxi-Yushui/3115/2020|EPI_ISL_768584||2020-12-11|Victoria|B
456	china	NA	2020	B/Zhejiang-Yiwu	EPI_ISL_485443	B/Zhejiang-Yiwu/1168/2020|EPI_ISL_485443||2020-03-03|Victoria|B
457	china	NA	2020	B/Jiangxi-Donghu	EPI_ISL_768590	B/Jiangxi-Donghu/11264/2020|EPI_ISL_768590||2020-08-11|Victoria|B
458	china	NA	2020	B/Fujian-Xinluo	EPI_ISL_485442	B/Fujian-Xinluo/1483/2020|EPI_ISL_485442||2020-03-16|Victoria|B
459	china	NA	2020	B/Jiangxi-Donghu	EPI_ISL_768589	B/Jiangxi-Donghu/11366/2020|EPI_ISL_768589||2020-08-26|Victoria|B
460	china	NA	2020	B/Liaoning-Xinlongtai	EPI_ISL_485441	B/Liaoning-Xinlongtai/1205/2020|EPI_ISL_485441||2020-03-16|Victoria|B
461	china	NA	2020	B/Jiangxi-Guixi	EPI_ISL_768588	B/Jiangxi-Guixi/1645/2020|EPI_ISL_768588||2020-07-07|Victoria|B
462	china	NA	2020	B/Guangdong-Zhenjiang	EPI_ISL_485440	B/Guangdong-Zhenjiang/1233/2020|EPI_ISL_485440||2020-03-25|Victoria|B
463	china	NA	2020	B/Jiangxi-Yushui	EPI_ISL_768579	B/Jiangxi-Yushui/3103/2020|EPI_ISL_768579||2020-12-10|Victoria|B
464	china	NA	2020	B/Jiangxi-Yushui	EPI_ISL_768578	B/Jiangxi-Yushui/3102/2020|EPI_ISL_768578||2020-12-09|Victoria|B
465	china	NA	2020	B/Jiangxi-Yushui	EPI_ISL_768577	B/Jiangxi-Yushui/397/2020|EPI_ISL_768577||2020-12-09|Victoria|B
466	china	NA	2020	B/Jiangxi-Yushui	EPI_ISL_768576	B/Jiangxi-Yushui/395/2020|EPI_ISL_768576||2020-12-09|Victoria|B
467	china	NA	2020	B/Jiangxi-Yushui	EPI_ISL_768583	B/Jiangxi-Yushui/3109/2020|EPI_ISL_768583||2020-12-10|Victoria|B
468	china	NA	2020	B/Jiangxi-Yushui	EPI_ISL_768582	B/Jiangxi-Yushui/3108/2020|EPI_ISL_768582||2020-12-10|Victoria|B
469	china	NA	2020	B/Jiangxi-Yushui	EPI_ISL_768581	B/Jiangxi-Yushui/3107/2020|EPI_ISL_768581||2020-12-10|Victoria|B
470	china	NA	2020	B/Jiangxi-Yushui	EPI_ISL_768580	B/Jiangxi-Yushui/3104/2020|EPI_ISL_768580||2020-12-10|Victoria|B
471	china	NA	2020	B/Guizhou-Douyun	EPI_ISL_2696267	B/Guizhou-Douyun/11113/2020|EPI_ISL_2696267||2020-12-29|Victoria|B
472	china	NA	2020	B/Guizhou-Douyun	EPI_ISL_2696266	B/Guizhou-Douyun/11092/2020|EPI_ISL_2696266||2020-12-23|Victoria|B
473	china	NA	2020	B/Guizhou-Douyun	EPI_ISL_2696269	B/Guizhou-Douyun/318/2020|EPI_ISL_2696269||2020-12-24|Victoria|B
474	china	NA	2020	B/Guizhou-Douyun	EPI_ISL_2696268	B/Guizhou-Douyun/317/2020|EPI_ISL_2696268||2020-12-24|Victoria|B
475	china	NA	2020	B/Macao	EPI_ISL_485503	B/Macao/600167/2020|EPI_ISL_485503||2020-01-06|Victoria|B
476	china	NA	2020	B/Macao	EPI_ISL_485502	B/Macao/600389/2020|EPI_ISL_485502||2020-01-13|Victoria|B
477	china	NA	2020	B/Macao	EPI_ISL_485504	B/Macao/600006/2020|EPI_ISL_485504||2020-01-02|Victoria|B
478	china	NA	2020	B/Shandong-Decheng	EPI_ISL_485539	B/Shandong-Decheng/151/2020|EPI_ISL_485539||2020-01-06|Victoria|B
479	china	NA	2020	B/Tianjin-Nankai	EPI_ISL_485538	B/Tianjin-Nankai/187/2020|EPI_ISL_485538||2020-01-15|Victoria|B
480	china	NA	2020	B/Yunnan-Wenshan	EPI_ISL_522415	B/Yunnan-Wenshan/1438/2020|EPI_ISL_522415||2020-05-12|Victoria|B
481	china	NA	2020	B/Hubei-Wujiagang	EPI_ISL_485551	B/Hubei-Wujiagang/12/2020|EPI_ISL_485551||2020-01-02|Victoria|B
482	china	NA	2020	B/Yunnan-Wenshan	EPI_ISL_522414	B/Yunnan-Wenshan/1436/2020|EPI_ISL_522414||2020-05-12|Victoria|B
483	china	NA	2020	B/Sichuan-Ziliujing	EPI_ISL_485550	B/Sichuan-Ziliujing/18/2020|EPI_ISL_485550||2020-01-01|Victoria|B
484	china	NA	2020	B/Fujian-Xinluo	EPI_ISL_522413	B/Fujian-Xinluo/1719/2020|EPI_ISL_522413||2020-04-22|Victoria|B
485	china	NA	2020	B/Henan-Longting	EPI_ISL_485549	B/Henan-Longting/113/2020|EPI_ISL_485549||2020-01-06|Victoria|B
486	china	NA	2020	B/Yunnan-Wenshan	EPI_ISL_522412	B/Yunnan-Wenshan/1479/2020|EPI_ISL_522412||2020-06-09|Victoria|B
487	china	NA	2020	B/Hebei-Luquan	EPI_ISL_485548	B/Hebei-Luquan/114/2020|EPI_ISL_485548||2020-01-07|Victoria|B
488	china	NA	2020	B/Fujian-Xinluo	EPI_ISL_522411	B/Fujian-Xinluo/1487/2020|EPI_ISL_522411||2020-03-17|Victoria|B
489	china	NA	2020	B/Fujian-Xinluo	EPI_ISL_485547	B/Fujian-Xinluo/122/2020|EPI_ISL_485547||2020-01-02|Victoria|B
490	china	NA	2020	B/Fujian-Xinluo	EPI_ISL_522410	B/Fujian-Xinluo/1487/2020|EPI_ISL_522410||2020-03-17|Victoria|B
491	china	NA	2020	B/Hubei-Huangshigang	EPI_ISL_485546	B/Hubei-Huangshigang/119/2020|EPI_ISL_485546||2020-01-06|Victoria|B
492	china	NA	2020	B/Zhejiang-Kecheng	EPI_ISL_485545	B/Zhejiang-Kecheng/114/2020|EPI_ISL_485545||2020-01-06|Victoria|B
493	china	NA	2020	B/Shanghai-Jingan	EPI_ISL_485544	B/Shanghai-Jingan/198/2020|EPI_ISL_485544||2020-01-12|Victoria|B
494	china	NA	2020	B/Fujian-Xinluo	EPI_ISL_522417	B/Fujian-Xinluo/1719/2020|EPI_ISL_522417||2020-04-22|Victoria|B
495	china	NA	2020	B/Zhejiang-Kecheng	EPI_ISL_485553	B/Zhejiang-Kecheng/114/2020|EPI_ISL_485553||2020-01-06|Victoria|B
496	china	NA	2020	B/Fujian-Xinluo	EPI_ISL_522416	B/Fujian-Xinluo/1675/2020|EPI_ISL_522416||2020-04-15|Victoria|B
497	china	NA	2020	B/Hunan-Yuhu	EPI_ISL_485552	B/Hunan-Yuhu/114/2020|EPI_ISL_485552||2020-01-02|Victoria|B
498	china	NA	2020	B/Jiangxi-Yushui	EPI_ISL_1015528	B/Jiangxi-Yushui/386/2020|EPI_ISL_1015528||2020-12-04|Victoria|B
499	china	NA	2020	B/Yunnan-Qilin	EPI_ISL_1015527	B/Yunnan-Qilin/1121/2020|EPI_ISL_1015527||2020-03-10|Victoria|B
500	china	NA	2020	B/Guizhou-Douyun	EPI_ISL_1015526	B/Guizhou-Douyun/11021/2020|EPI_ISL_1015526||2020-12-03|Victoria|B
501	china	NA	2021	B/Sichuan-Jingyang	EPI_ISL_336839	EPI1351154|NA|B/Sichuan-Jingyang/12021/2018|EPI_ISL_336839|B
502	china	NA	2021	B/Guangdong-Zhenjiang	EPI_ISL_10626312	CNIC-2107A_(B/Guangdong-Zhenjiang/1516/2021)|EPI_ISL_10626312||2021-01-01|Victoria|B
503	china	NA	2021	B/Liaoning-Huanggu	EPI_ISL_14033622	B/Liaoning-Huanggu/11581/2021|EPI_ISL_14033622||2021-12-21|Victoria|B
504	china	NA	2021	B/Guangdong-Zhenjiang	EPI_ISL_11294892	B/Guangdong-Zhenjiang/1516/2021__(21/388)|EPI_ISL_11294892||2021-06-28|Victoria|B
505	china	NA	2021	B/Neimenggu-Keerqin	EPI_ISL_14033623	B/Neimenggu-Keerqin/11348/2021|EPI_ISL_14033623||2021-12-20|Victoria|B
506	china	NA	2021	B/Liaoning-Lianshan	EPI_ISL_14033620	B/Liaoning-Lianshan/1630/2021|EPI_ISL_14033620||2021-12-29|Victoria|B
507	china	NA	2021	B/Liaoning-Huanggu	EPI_ISL_14033621	B/Liaoning-Huanggu/11581/2021|EPI_ISL_14033621||2021-12-21|Victoria|B
508	china	NA	2021	B/Liaoning-Xinlongtai	EPI_ISL_14033618	B/Liaoning-Xinlongtai/31/2021|EPI_ISL_14033618||2021-12-20|Victoria|B
509	china	NA	2021	B/Liaoning-Xinlongtai	EPI_ISL_14033619	B/Liaoning-Xinlongtai/31/2021|EPI_ISL_14033619||2021-12-20|Victoria|B
510	china	NA	2021	B/WuhanQiaokou	EPI_ISL_11523751	B/WuhanQiaokou/1781/2021|EPI_ISL_11523751||2021-10-25|Victoria|B
511	china	NA	2021	B/Jilin-Chaoyang	EPI_ISL_14033626	B/Jilin-Chaoyang/12395/2021|EPI_ISL_14033626||2021-12-21|Victoria|B
512	china	NA	2021	B/Jilin-Chaoyang	EPI_ISL_14033627	B/Jilin-Chaoyang/12395/2021|EPI_ISL_14033627||2021-12-21|Victoria|B
513	china	NA	2021	B/Sichuan-Lizhou	EPI_ISL_14033624	B/Sichuan-Lizhou/11143/2021|EPI_ISL_14033624||2021-12-14|Victoria|B
514	china	NA	2021	B/Sichuan-Lizhou	EPI_ISL_14033625	B/Sichuan-Lizhou/11143/2021|EPI_ISL_14033625||2021-12-14|Victoria|B
515	china	NA	2021	B/WuhanWuchang	EPI_ISL_11525310	B/WuhanWuchang/55/2021|EPI_ISL_11525310||2021-11-08|Victoria|B
516	china	NA	2021	B/WuhanQiaokou	EPI_ISL_11523261	B/WuhanQiaokou/2562/2021|EPI_ISL_11523261||2021-08-16|Victoria|B
517	china	NA	2021	B/Guangdong-Zhongshan	EPI_ISL_14033600	B/Guangdong-Zhongshan/363/2021|EPI_ISL_14033600||2021-12-23|Victoria|B
518	china	NA	2021	B/Fujian-Licheng	EPI_ISL_14033654	B/Fujian-Licheng/11004/2021|EPI_ISL_14033654||2021-12-06|Victoria|B
519	china	NA	2021	B/Hubei-Xiaonan	EPI_ISL_14033652	B/Hubei-Xiaonan/11859/2021|EPI_ISL_14033652||2021-12-07|Victoria|B
520	china	NA	2021	B/Fujian-Fengze	EPI_ISL_14033653	B/Fujian-Fengze/11252/2021|EPI_ISL_14033653||2021-12-13|Victoria|B
521	china	NA	2021	B/Xinjiang-Tianshan	EPI_ISL_9849522	B/Xinjiang-Tianshan/31/2021|EPI_ISL_9849522||2021-12-06|Victoria|B
522	china	NA	2021	B/Zhejiang-Kecheng	EPI_ISL_9849521	B/Zhejiang-Kecheng/11183/2021|EPI_ISL_9849521||2021-12-08|Victoria|B
523	china	NA	2021	B/Neimenggu-Huimin	EPI_ISL_14033660	B/Neimenggu-Huimin/1526/2021|EPI_ISL_14033660||2021-12-20|Victoria|B
524	china	NA	2021	B/Beijing-Chaoyang	EPI_ISL_14033661	B/Beijing-Chaoyang/13011/2021|EPI_ISL_14033661||2021-12-20|Victoria|B
525	china	NA	2021	B/Fujian-Meilie	EPI_ISL_14033658	B/Fujian-Meilie/11164/2021|EPI_ISL_14033658||2021-11-16|Victoria|B
526	china	NA	2021	B/Neimenggu-Yuquan	EPI_ISL_14033659	B/Neimenggu-Yuquan/1591/2021|EPI_ISL_14033659||2021-12-10|Victoria|B
527	china	NA	2021	B/Fujian-Dongshan	EPI_ISL_14033656	B/Fujian-Dongshan/321/2021|EPI_ISL_14033656||2021-11-25|Victoria|B
528	china	NA	2021	B/Henan-Xigong	EPI_ISL_8814256	B/Henan-Xigong/1118/2021|EPI_ISL_8814256||2021-02-17|Victoria|B
529	china	NA	2021	B/Qinghai-Chengzhong	EPI_ISL_14033554	B/Qinghai-Chengzhong/1625/2021|EPI_ISL_14033554||2021-12-15|Victoria|B
530	china	NA	2021	B/Qinghai-Delingha	EPI_ISL_14033555	B/Qinghai-Delingha/1667/2021|EPI_ISL_14033555||2021-12-22|Victoria|B
531	china	NA	2021	B/Guizhou-Xinyi	EPI_ISL_9849567	B/Guizhou-Xinyi/11968/2021|EPI_ISL_9849567||2021-12-06|Victoria|B
532	china	NA	2021	B/Jiangsu-Liyang	EPI_ISL_9849564	B/Jiangsu-Liyang/315/2021|EPI_ISL_9849564||2021-12-08|Victoria|B
533	china	NA	2021	B/Sichuan-Ziliujing	EPI_ISL_9849565	B/Sichuan-Ziliujing/11406/2021|EPI_ISL_9849565||2021-12-01|Victoria|B
534	china	NA	2021	B/Chongqing-Yuzhong	EPI_ISL_9849562	B/Chongqing-Yuzhong/322/2021|EPI_ISL_9849562||2021-12-15|Victoria|B
535	china	NA	2021	B/Liaoning-Heping	EPI_ISL_9849563	B/Liaoning-Heping/1807/2021|EPI_ISL_9849563||2021-12-08|Victoria|B
536	china	NA	2021	B/Jiangxi-Zhushan	EPI_ISL_9849561	B/Jiangxi-Zhushan/11219/2021|EPI_ISL_9849561||2021-12-09|Victoria|B
537	china	NA	2021	B/WuhanJiangan	EPI_ISL_11523317	B/WuhanJiangan/1795/2021|EPI_ISL_11523317||2021-09-13|Victoria|B
538	china	NA	2021	B/Guangdong-Huicheng	EPI_ISL_9849590	B/Guangdong-Huicheng/352/2021|EPI_ISL_9849590||2021-11-16|Victoria|B
539	china	NA	2021	B/Guizhou-Honghuagang	EPI_ISL_9849591	B/Guizhou-Honghuagang/1884/2021|EPI_ISL_9849591||2021-11-09|Victoria|B
540	china	NA	2021	B/Guangxi-Liangqing	EPI_ISL_14033585	B/Guangxi-Liangqing/397/2021|EPI_ISL_14033585||2021-12-09|Victoria|B
541	china	NA	2021	B/Guangdong-Duanzhou	EPI_ISL_14033598	B/Guangdong-Duanzhou/11143/2021|EPI_ISL_14033598||2021-12-27|Victoria|B
542	china	NA	2021	B/Guangdong-Zhongshan	EPI_ISL_14033599	B/Guangdong-Zhongshan/363/2021|EPI_ISL_14033599||2021-12-23|Victoria|B
543	china	NA	2021	B/Henan-Ruyang	EPI_ISL_9849596	B/Henan-Ruyang/1520/2021|EPI_ISL_9849596||2021-11-08|Victoria|B
544	china	NA	2021	B/Guangdong-Duanzhou	EPI_ISL_14033597	B/Guangdong-Duanzhou/11143/2021|EPI_ISL_14033597||2021-12-27|Victoria|B
545	china	NA	2021	B/Henan-Xigong	EPI_ISL_9849597	B/Henan-Xigong/1515/2021|EPI_ISL_9849597||2021-11-15|Victoria|B
546	china	NA	2021	B/Shandong-Haiyang	EPI_ISL_9849594	B/Shandong-Haiyang/312/2021|EPI_ISL_9849594||2021-11-16|Victoria|B
547	china	NA	2021	B/Hubei-Xiangcheng	EPI_ISL_9849595	B/Hubei-Xiangcheng/11037/2021|EPI_ISL_9849595||2021-11-02|Victoria|B
548	china	NA	2021	B/Shanghai-Fengxian	EPI_ISL_9849592	B/Shanghai-Fengxian/11002/2021|EPI_ISL_9849592||2021-11-15|Victoria|B
549	china	NA	2021	B/Beijing-Chaoyang	EPI_ISL_9849593	B/Beijing-Chaoyang/12733/2021|EPI_ISL_9849593||2021-11-16|Victoria|B
550	china	NA	2021	B/Shanxi-Xinghualing	EPI_ISL_14033573	B/Shanxi-Xinghualing/11613/2021|EPI_ISL_14033573||2021-12-28|Victoria|B
551	china	NA	2021	B/Hebei-Xinhua	EPI_ISL_9849570	B/Hebei-Xinhua/11218/2021|EPI_ISL_9849570||2021-12-06|Victoria|B
552	china	NA	2021	B/Yunnan-Gejiu	EPI_ISL_9849568	B/Yunnan-Gejiu/387/2021|EPI_ISL_9849568||2021-11-22|Victoria|B
553	china	NA	2021	B/Hebei-Luquan	EPI_ISL_9849569	B/Hebei-Luquan/11233/2021|EPI_ISL_9849569||2021-12-06|Victoria|B
554	china	NA	2021	B/Zhejiang-Nanhu	EPI_ISL_7189225	B/Zhejiang-Nanhu/1854/2021|EPI_ISL_7189225||2021-09-06|Victoria|B
555	china	NA	2021	B/Zhejiang-Nanhu	EPI_ISL_7189224	B/Zhejiang-Nanhu/1854/2021|EPI_ISL_7189224||2021-09-06|Victoria|B
556	china	NA	2021	B/Guangxi-Wanxiu	EPI_ISL_7189227	B/Guangxi-Wanxiu/1889/2021|EPI_ISL_7189227||2021-10-06|Victoria|B
557	china	NA	2021	B/Shanghai-Fengxian	EPI_ISL_7189221	B/Shanghai-Fengxian/1801/2021|EPI_ISL_7189221||2021-09-12|Victoria|B
558	china	NA	2021	B/Guangdong-Jinping	EPI_ISL_7189220	B/Guangdong-Jinping/1723/2021|EPI_ISL_7189220||2021-09-14|Victoria|B
559	china	NA	2021	B/Anhui-MAS	EPI_ISL_19173806	B/Anhui-MAS/006/2021|EPI_ISL_19173806||2021-10-29|Victoria|B
560	china	NA	2021	B/Hubei-Dangyang	EPI_ISL_14818924	B/Hubei-Dangyang/2305/2021|EPI_ISL_14818924||2021-08-21|Victoria|B
561	china	NA	2021	B/Hainan-Meilan	EPI_ISL_7189219	B/Hainan-Meilan/349/2021|EPI_ISL_7189219||2021-09-04|Victoria|B
562	china	NA	2021	B/WuhanQiaokou	EPI_ISL_11523616	B/WuhanQiaokou/1662/2021|EPI_ISL_11523616||2021-09-13|Victoria|B
563	china	NA	2021	B/Hainan-Lingao	EPI_ISL_7189218	B/Hainan-Lingao/39/2021|EPI_ISL_7189218||2021-09-17|Victoria|B
564	china	NA	2021	B/Anhui-MAS	EPI_ISL_19173821	B/Anhui-MAS/016/2021|EPI_ISL_19173821||2021-11-12|Victoria|B
565	china	NA	2021	B/Sichuan-Jiangyang	EPI_ISL_7189197	B/Sichuan-Jiangyang/11853/2021|EPI_ISL_7189197||2021-08-23|Victoria|B
566	china	NA	2021	B/Sichuan-Guangan	EPI_ISL_7189196	B/Sichuan-Guangan/1790/2021|EPI_ISL_7189196||2021-08-30|Victoria|B
567	china	NA	2021	B/Shanghai-Jiading	EPI_ISL_7189199	B/Shanghai-Jiading/1716/2021|EPI_ISL_7189199||2021-09-05|Victoria|B
568	china	NA	2021	B/Sichuan-Shizhong	EPI_ISL_7189198	B/Sichuan-Shizhong/1825/2021|EPI_ISL_7189198||2021-08-23|Victoria|B
569	china	NA	2021	B/Guangxi-Jiangzhou	EPI_ISL_7189193	B/Guangxi-Jiangzhou/1715/2021|EPI_ISL_7189193||2021-09-09|Victoria|B
570	china	NA	2021	B/Sichuan-Guangan	EPI_ISL_7189195	B/Sichuan-Guangan/1790/2021|EPI_ISL_7189195||2021-08-30|Victoria|B
571	china	NA	2021	B/Zhejiang-Yiwu	EPI_ISL_7189194	B/Zhejiang-Yiwu/1865/2021|EPI_ISL_7189194||2021-08-31|Victoria|B
572	china	NA	2021	B/Xinjiang-Yizhou	EPI_ISL_14033534	B/Xinjiang-Yizhou/1715/2021|EPI_ISL_14033534||2021-12-27|Victoria|B
573	china	NA	2021	B/Henan-Shihe	EPI_ISL_7189191	B/Henan-Shihe/1420/2021|EPI_ISL_7189191||2021-09-02|Victoria|B
574	china	NA	2021	B/Zhejiang-Nanhu	EPI_ISL_7189190	B/Zhejiang-Nanhu/1796/2021|EPI_ISL_7189190||2021-08-23|Victoria|B
575	china	NA	2021	B/Sichuan-Jingyang	EPI_ISL_7745732	B/Sichuan-Jingyang/12232/2021|EPI_ISL_7745732||2021-10-12|Victoria|B
576	china	NA	2021	B/Hainan-Meilan	EPI_ISL_7745730	B/Hainan-Meilan/1801/2021|EPI_ISL_7745730||2021-10-11|Victoria|B
577	china	NA	2021	B/Hainan-Dingan	EPI_ISL_7745731	B/Hainan-Dingan/323/2021|EPI_ISL_7745731||2021-10-22|Victoria|B
578	china	NA	2021	B/Guangdong-Maonan	EPI_ISL_7745728	B/Guangdong-Maonan/316/2021|EPI_ISL_7745728||2021-11-01|Victoria|B
579	china	NA	2021	B/Shanghai-Chongming	EPI_ISL_7745729	B/Shanghai-Chongming/1890/2021|EPI_ISL_7745729||2021-11-09|Victoria|B
580	china	NA	2021	B/WuhanQiaokou	EPI_ISL_11525651	B/WuhanQiaokou/1818/2021|EPI_ISL_11525651||2021-11-08|Victoria|B
581	china	NA	2021	B/Anhui-Yingjiang	EPI_ISL_17465783	B/Anhui-Yingjiang/12512/2021|EPI_ISL_17465783||2021-11-25|Victoria|B
582	china	NA	2021	B/Hainan-Xiuying	EPI_ISL_7189164	B/Hainan-Xiuying/1739/2021|EPI_ISL_7189164||2021-09-27|Victoria|B
583	china	NA	2021	B/Zhejiang-Shangcheng	EPI_ISL_7189167	B/Zhejiang-Shangcheng/11039/2021|EPI_ISL_7189167||2021-09-20|Victoria|B
584	china	NA	2021	B/Chongqing-Qianjiang	EPI_ISL_7189166	B/Chongqing-Qianjiang/1852/2021|EPI_ISL_7189166||2021-09-14|Victoria|B
585	china	NA	2021	B/Fujian-Meilie	EPI_ISL_7189161	B/Fujian-Meilie/11031/2021|EPI_ISL_7189161||2021-10-11|Victoria|B
586	china	NA	2021	B/Chongqing-Yubei	EPI_ISL_7189160	B/Chongqing-Yubei/11015/2021|EPI_ISL_7189160||2021-10-06|Victoria|B
587	china	NA	2021	B/WuhanWuchang	EPI_ISL_11523177	B/WuhanWuchang/717/2021|EPI_ISL_11523177||2021-08-17|Victoria|B
588	china	NA	2021	B/WuhanQiaokou	EPI_ISL_11484777	B/WuhanQiaokou/223/2021|EPI_ISL_11484777||2021-01-26|Victoria|B
589	china	NA	2021	B/WuhanQiaokou	EPI_ISL_11523176	B/WuhanQiaokou/1555/2021|EPI_ISL_11523176||2021-08-16|Victoria|B
590	china	NA	2021	B/Jiangxi-Anyuan	EPI_ISL_7189162	B/Jiangxi-Anyuan/11044/2021|EPI_ISL_7189162||2021-10-09|Victoria|B
591	china	NA	2021	B/Zhejiang-Kecheng	EPI_ISL_7745726	B/Zhejiang-Kecheng/11042/2021|EPI_ISL_7745726||2021-10-25|Victoria|B
592	china	NA	2021	B/Zhejiang-Haishu	EPI_ISL_7745727	B/Zhejiang-Haishu/12189/2021|EPI_ISL_7745727||2021-11-02|Victoria|B
593	china	NA	2021	B/Henan-Zhongmou	EPI_ISL_7189159	B/Henan-Zhongmou/33/2021|EPI_ISL_7189159||2021-10-14|Victoria|B
594	china	NA	2021	B/shandongrencheng	EPI_ISL_17527259	B/shandongrencheng/11495/2021|EPI_ISL_17527259||2021-12-28|Victoria|B
595	china	NA	2021	B/Henan-Ruyang	EPI_ISL_7745702	B/Henan-Ruyang/1459/2021|EPI_ISL_7745702||2021-10-18|Victoria|B
596	china	NA	2021	B/shandongrencheng	EPI_ISL_17527258	B/shandongrencheng/11494/2021|EPI_ISL_17527258||2021-11-26|Victoria|B
597	china	NA	2021	B/Henan-Jiyuan	EPI_ISL_7745703	B/Henan-Jiyuan/1393/2021|EPI_ISL_7745703||2021-10-08|Victoria|B
598	china	NA	2021	B/Jiangxi-Zhushan	EPI_ISL_7745700	B/Jiangxi-Zhushan/1898/2021|EPI_ISL_7745700||2021-09-06|Victoria|B
599	china	NA	2021	B/shandongrencheng	EPI_ISL_17527256	B/shandongrencheng/11486/2021|EPI_ISL_17527256||2021-11-25|Victoria|B
600	china	NA	2021	B/Guangxi-Haicheng	EPI_ISL_7745701	B/Guangxi-Haicheng/1775/2021|EPI_ISL_7745701||2021-09-20|Victoria|B
601	china	NA	2022	B/Haikou	EPI_ISL_19095124	B/Haikou/IBVinan-HUM-HKU-22-2022/2022|EPI_ISL_19095124||2022-01-01|Victoria|B
602	china	NA	2022	B/Shanxi-Chengqu	EPI_ISL_9849526	B/Shanxi-Chengqu/119/2022|EPI_ISL_9849526||2022-01-04|Victoria|B
603	china	NA	2022	B/Guizhou-Xinyi	EPI_ISL_9849527	B/Guizhou-Xinyi/136/2022|EPI_ISL_9849527||2022-01-04|Victoria|B
604	china	NA	2022	B/Shanghai-Putuo	EPI_ISL_9849524	B/Shanghai-Putuo/132/2022|EPI_ISL_9849524||2022-01-12|Victoria|B
605	china	NA	2022	B/Neimenggu-Keerqin	EPI_ISL_9849525	B/Neimenggu-Keerqin/19/2022|EPI_ISL_9849525||2022-01-03|Victoria|B
606	china	NA	2022	B/Shanghai-Xuhui	EPI_ISL_9849520	B/Shanghai-Xuhui/144/2022|EPI_ISL_9849520||2022-01-13|Victoria|B
607	china	NA	2022	B/Jiangsu-Sucheng	EPI_ISL_9849534	B/Jiangsu-Sucheng/116/2022|EPI_ISL_9849534||2022-01-04|Victoria|B
608	china	NA	2022	B/Jiangsu-Quanshan	EPI_ISL_9849535	B/Jiangsu-Quanshan/141/2022|EPI_ISL_9849535||2022-01-11|Victoria|B
609	china	NA	2022	B/Guangdong-Nanxiong	EPI_ISL_9849532	B/Guangdong-Nanxiong/31/2022|EPI_ISL_9849532||2022-01-05|Victoria|B
610	china	NA	2022	B/Xinjiang-Tianshan	EPI_ISL_9849533	B/Xinjiang-Tianshan/16/2022|EPI_ISL_9849533||2022-01-03|Victoria|B
611	china	NA	2022	B/Beijing-Chaoyang	EPI_ISL_9849530	B/Beijing-Chaoyang/11/2022|EPI_ISL_9849530||2022-01-03|Victoria|B
612	china	NA	2022	B/Sichuan-Cuiping	EPI_ISL_9849531	B/Sichuan-Cuiping/112/2022|EPI_ISL_9849531||2022-01-05|Victoria|B
613	china	NA	2022	B/Liaoning-Guta	EPI_ISL_9849528	B/Liaoning-Guta/13/2022|EPI_ISL_9849528||2022-01-03|Victoria|B
614	china	NA	2022	B/Sichuan-Chuanshan	EPI_ISL_9849529	B/Sichuan-Chuanshan/112/2022|EPI_ISL_9849529||2022-01-06|Victoria|B
615	china	NA	2022	B/Henan-Suiyang	EPI_ISL_14033556	B/Henan-Suiyang/16/2022|EPI_ISL_14033556||2022-01-04|Victoria|B
616	china	NA	2022	B/shandongrencheng	EPI_ISL_17526600	B/shandongrencheng/1210/2022|EPI_ISL_17526600||2022-02-26|Victoria|B
617	china	NA	2022	B/Liaoning-Xinlongtai	EPI_ISL_14033552	B/Liaoning-Xinlongtai/135/2022|EPI_ISL_14033552||2022-01-11|Victoria|B
618	china	NA	2022	B/Liaoning-Zhenxin	EPI_ISL_14033553	B/Liaoning-Zhenxin/117/2022|EPI_ISL_14033553||2022-01-05|Victoria|B
619	china	NA	2022	B/shandongrencheng	EPI_ISL_17526595	B/shandongrencheng/1126/2022|EPI_ISL_17526595||2022-01-15|Victoria|B
620	china	NA	2022	B/shandongrencheng	EPI_ISL_17526594	B/shandongrencheng/1125/2022|EPI_ISL_17526594||2022-01-15|Victoria|B
621	china	NA	2022	B/shandongrencheng	EPI_ISL_17526599	B/shandongrencheng/1176/2022|EPI_ISL_17526599||2022-02-23|Victoria|B
622	china	NA	2022	B/shandongrencheng	EPI_ISL_17526598	B/shandongrencheng/1169/2022|EPI_ISL_17526598||2022-02-22|Victoria|B
623	china	NA	2022	B/shandongrencheng	EPI_ISL_17526597	B/shandongrencheng/1128/2022|EPI_ISL_17526597||2022-01-15|Victoria|B
624	china	NA	2022	B/shandongrencheng	EPI_ISL_17526596	B/shandongrencheng/1127/2022|EPI_ISL_17526596||2022-01-15|Victoria|B
625	china	NA	2022	B/Henan-Yicheng	EPI_ISL_9849542	B/Henan-Yicheng/127/2022|EPI_ISL_9849542||2022-01-08|Victoria|B
626	china	NA	2022	B/Hubei-Huangshigang	EPI_ISL_9849540	B/Hubei-Huangshigang/11/2022|EPI_ISL_9849540||2022-01-03|Victoria|B
627	china	NA	2022	B/Zhejiang-Liandou	EPI_ISL_9849538	B/Zhejiang-Liandou/114/2022|EPI_ISL_9849538||2022-01-04|Victoria|B
628	china	NA	2022	B/Fujian-Sanyuan	EPI_ISL_9849539	B/Fujian-Sanyuan/113/2022|EPI_ISL_9849539||2022-01-04|Victoria|B
629	china	NA	2022	B/Hebei-Xiangdou	EPI_ISL_9849536	B/Hebei-Xiangdou/146/2022|EPI_ISL_9849536||2022-01-10|Victoria|B
630	china	NA	2022	B/Zhejiang-Nanhu	EPI_ISL_9849537	B/Zhejiang-Nanhu/11/2022|EPI_ISL_9849537||2022-01-03|Victoria|B
631	china	NA	2022	B/Guizhou-Kaili	EPI_ISL_14033550	B/Guizhou-Kaili/143/2022|EPI_ISL_14033550||2022-01-12|Victoria|B
632	china	NA	2022	B/Liaoning-Xigang	EPI_ISL_14033551	B/Liaoning-Xigang/113/2022|EPI_ISL_14033551||2022-01-04|Victoria|B
633	china	NA	2022	B/Ningxia-Litong	EPI_ISL_14033548	B/Ningxia-Litong/160/2022|EPI_ISL_14033548||2022-01-07|Victoria|B
634	china	NA	2022	B/Hunan-Hecheng	EPI_ISL_14033549	B/Hunan-Hecheng/131/2022|EPI_ISL_14033549||2022-01-14|Victoria|B
635	china	NA	2022	B/Fujian-Xiangcheng	EPI_ISL_14033546	B/Fujian-Xiangcheng/138/2022|EPI_ISL_14033546||2022-01-12|Victoria|B
636	china	NA	2022	B/Ningxia-Litong	EPI_ISL_14033547	B/Ningxia-Litong/173/2022|EPI_ISL_14033547||2022-01-10|Victoria|B
637	china	NA	2022	B/Fujian-Cangshan	EPI_ISL_14033545	B/Fujian-Cangshan/131/2022|EPI_ISL_14033545||2022-01-09|Victoria|B
638	china	NA	2022	B/Neimenggu-Jining	EPI_ISL_9849545	B/Neimenggu-Jining/111/2022|EPI_ISL_9849545||2022-01-06|Victoria|B
639	china	NA	2022	B/Xinjiang-Tacheng	EPI_ISL_14033586	B/Xinjiang-Tacheng/121/2022|EPI_ISL_14033586||2022-01-05|Victoria|B
640	china	NA	2022	B/Jiangsu-Hailing	EPI_ISL_14033584	B/Jiangsu-Hailing/154/2022|EPI_ISL_14033584||2022-01-11|Victoria|B
641	china	NA	2022	B/Shanxi-Xinfu	EPI_ISL_14033575	B/Shanxi-Xinfu/133/2022|EPI_ISL_14033575||2022-01-12|Victoria|B
642	china	NA	2022	B/Heilongjiang-Jianshan	EPI_ISL_14033582	B/Heilongjiang-Jianshan/132/2022|EPI_ISL_14033582||2022-01-12|Victoria|B
643	china	NA	2022	B/Liaoning-Shuncheng	EPI_ISL_14033580	B/Liaoning-Shuncheng/114/2022|EPI_ISL_14033580||2022-01-06|Victoria|B
644	china	NA	2022	B/Heilongjiang-Xiangyang	EPI_ISL_14033581	B/Heilongjiang-Xiangyang/164/2022|EPI_ISL_14033581||2022-01-11|Victoria|B
645	china	NA	2022	B/Neimenggu-Xincheng	EPI_ISL_14033578	B/Neimenggu-Xincheng/142/2022|EPI_ISL_14033578||2022-01-10|Victoria|B
646	china	NA	2022	B/Neimenggu-Xincheng	EPI_ISL_14033579	B/Neimenggu-Xincheng/142/2022|EPI_ISL_14033579||2022-01-10|Victoria|B
647	china	NA	2022	B/Shanxi-Lishi	EPI_ISL_14033576	B/Shanxi-Lishi/153/2022|EPI_ISL_14033576||2022-01-17|Victoria|B
648	china	NA	2022	B/Shanxi-Yuci	EPI_ISL_14033577	B/Shanxi-Yuci/119/2022|EPI_ISL_14033577||2022-01-05|Victoria|B
649	china	NA	2022	B/Neimenggu-Linhe	EPI_ISL_14033488	B/Neimenggu-Linhe/1117/2022|EPI_ISL_14033488||2022-02-05|Victoria|B
650	china	NA	2022	B/Liaoning-Haizhou	EPI_ISL_14033489	B/Liaoning-Haizhou/181/2022|EPI_ISL_14033489||2022-02-02|Victoria|B
651	china	NA	2022	B/Yunnan-Maoshi	EPI_ISL_14818926	B/Yunnan-Maoshi/1571/2022|EPI_ISL_14818926||2022-06-01|Victoria|B
652	china	NA	2022	B/Guangxi-Jiangzhou	EPI_ISL_14818927	B/Guangxi-Jiangzhou/1485/2022|EPI_ISL_14818927||2022-06-20|Victoria|B
653	china	NA	2022	B/Jiangxi-Zhanggong	EPI_ISL_14818925	B/Jiangxi-Zhanggong/1556/2022|EPI_ISL_14818925||2022-06-06|Victoria|B
654	china	NA	2022	B/Yunnan-Yingjiang	EPI_ISL_14818930	B/Yunnan-Yingjiang/351/2022|EPI_ISL_14818930||2022-07-06|Victoria|B
655	china	NA	2022	B/Guangdong-Doumen	EPI_ISL_14818931	B/Guangdong-Doumen/21/2022|EPI_ISL_14818931||2022-07-12|Victoria|B
656	china	NA	2022	B/Zhejiang-Shangcheng	EPI_ISL_14818928	B/Zhejiang-Shangcheng/1685/2022|EPI_ISL_14818928||2022-06-16|Victoria|B
657	china	NA	2022	B/Yunnan-Maoshi	EPI_ISL_14818929	B/Yunnan-Maoshi/1822/2022|EPI_ISL_14818929||2022-07-12|Victoria|B
658	china	NA	2022	B/Shaanxi-Hantai	EPI_ISL_14033486	B/Shaanxi-Hantai/197/2022|EPI_ISL_14033486||2022-01-25|Victoria|B
659	china	NA	2022	B/Shaanxi-Linwei	EPI_ISL_14033487	B/Shaanxi-Linwei/124/2022|EPI_ISL_14033487||2022-01-10|Victoria|B
660	china	NA	2022	B/Jiangsu-Hailing	EPI_ISL_14033484	B/Jiangsu-Hailing/1202/2022|EPI_ISL_14033484||2022-02-02|Victoria|B
661	china	NA	2022	B/Shaanxi-Hantai	EPI_ISL_14033485	B/Shaanxi-Hantai/1141/2022|EPI_ISL_14033485||2022-02-07|Victoria|B
662	china	NA	2022	B/Zhejiang-Haishu	EPI_ISL_14033482	B/Zhejiang-Haishu/164/2022|EPI_ISL_14033482||2022-01-10|Victoria|B
663	china	NA	2022	B/Zhejiang-Gongshu	EPI_ISL_14033483	B/Zhejiang-Gongshu/194/2022|EPI_ISL_14033483||2022-01-26|Victoria|B
664	china	NA	2022	B/Zhejiang-Longwan	EPI_ISL_14033480	B/Zhejiang-Longwan/1197/2022|EPI_ISL_14033480||2022-02-08|Victoria|B
665	china	NA	2022	B/Zhejiang-Haishu	EPI_ISL_14033481	B/Zhejiang-Haishu/1206/2022|EPI_ISL_14033481||2022-02-02|Victoria|B
666	china	NA	2022	B/Shandong-Huancui	EPI_ISL_14033510	B/Shandong-Huancui/133/2022|EPI_ISL_14033510||2022-01-10|Victoria|B
667	china	NA	2022	B/Shandong-Huaiyin	EPI_ISL_14033511	B/Shandong-Huaiyin/19/2022|EPI_ISL_14033511||2022-01-03|Victoria|B
668	china	NA	2022	B/Guangdong-Duanzhou	EPI_ISL_14033508	B/Guangdong-Duanzhou/149/2022|EPI_ISL_14033508||2022-01-17|Victoria|B
669	china	NA	2022	B/Guizhou-Xixiu	EPI_ISL_14033509	B/Guizhou-Xixiu/158/2022|EPI_ISL_14033509||2022-01-19|Victoria|B
670	china	NA	2022	B/Henan-Chuanhui	EPI_ISL_14033507	B/Henan-Chuanhui/128/2022|EPI_ISL_14033507||2022-01-10|Victoria|B
671	china	NA	2022	B/Jilin-Nanguan	EPI_ISL_14033516	B/Jilin-Nanguan/177/2022|EPI_ISL_14033516||2022-01-24|Victoria|B
672	china	NA	2022	B/Xinjiang-Hutubi	EPI_ISL_14033514	B/Xinjiang-Hutubi/142/2022|EPI_ISL_14033514||2022-01-20|Victoria|B
673	china	NA	2022	B/Beijing-Xicheng	EPI_ISL_14033515	B/Beijing-Xicheng/1205/2022|EPI_ISL_14033515||2022-01-24|Victoria|B
674	china	NA	2022	B/Heilongjiang-Nangang	EPI_ISL_14033512	B/Heilongjiang-Nangang/164/2022|EPI_ISL_14033512||2022-01-25|Victoria|B
675	china	NA	2022	B/Liaoning-Xigang	EPI_ISL_14033513	B/Liaoning-Xigang/163/2022|EPI_ISL_14033513||2022-01-10|Victoria|B
676	china	NA	2022	B/Ningxia-Litong	EPI_ISL_14033430	B/Ningxia-Litong/1195/2022|EPI_ISL_14033430||2022-02-18|Victoria|B
677	china	NA	2022	B/Ningxia-Dawukou	EPI_ISL_14033431	B/Ningxia-Dawukou/175/2022|EPI_ISL_14033431||2022-01-24|Victoria|B
678	china	NA	2022	B/Guizhou-Qixinguan	EPI_ISL_14033428	B/Guizhou-Qixinguan/179/2022|EPI_ISL_14033428||2022-01-26|Victoria|B
679	china	NA	2022	B/Guizhou-Nanming	EPI_ISL_14033429	B/Guizhou-Nanming/1252/2022|EPI_ISL_14033429||2022-02-06|Victoria|B
680	china	NA	2022	B/shandongrencheng	EPI_ISL_17527247	B/shandongrencheng/1252/2022|EPI_ISL_17527247||2022-02-28|Victoria|B
681	china	NA	2022	B/Hebei-Luquan	EPI_ISL_14033426	B/Hebei-Luquan/1135/2022|EPI_ISL_14033426||2022-02-08|Victoria|B
682	china	NA	2022	B/shandongrencheng	EPI_ISL_17527246	B/shandongrencheng/1211/2022|EPI_ISL_17527246||2022-02-26|Victoria|B
683	china	NA	2022	B/Guizhou-Xixiu	EPI_ISL_14033427	B/Guizhou-Xixiu/1122/2022|EPI_ISL_14033427||2022-02-16|Victoria|B
684	china	NA	2022	B/Jiangsu-Sucheng	EPI_ISL_14033424	B/Jiangsu-Sucheng/72/2022|EPI_ISL_14033424||2022-02-22|Victoria|B
685	china	NA	2022	B/Sichuan-Chuanshan	EPI_ISL_14033425	B/Sichuan-Chuanshan/1116/2022|EPI_ISL_14033425||2022-02-06|Victoria|B
686	china	NA	2022	B/Fujian-Xiangcheng	EPI_ISL_14033432	B/Fujian-Xiangcheng/1174/2022|EPI_ISL_14033432||2022-02-14|Victoria|B
687	china	NA	2022	B/Fujian-Xinluo	EPI_ISL_14033433	B/Fujian-Xinluo/1261/2022|EPI_ISL_14033433||2022-02-07|Victoria|B
688	china	NA	2022	B/shandongrencheng	EPI_ISL_17527248	B/shandongrencheng/1291/2022|EPI_ISL_17527248||2022-03-08|Victoria|B
689	china	NA	2022	B/Hebei-Chengde	EPI_ISL_14033462	B/Hebei-Chengde/154/2022|EPI_ISL_14033462||2022-01-17|Victoria|B
690	china	NA	2022	B/Xinjiang-Yining	EPI_ISL_14033460	B/Xinjiang-Yining/1175/2022|EPI_ISL_14033460||2022-02-04|Victoria|B
691	china	NA	2022	B/Hebei-Ningjin	EPI_ISL_14033461	B/Hebei-Ningjin/1151/2022|EPI_ISL_14033461||2022-02-14|Victoria|B
692	china	NA	2022	B/Guangdong-Zhongshan	EPI_ISL_14033458	B/Guangdong-Zhongshan/1111/2022|EPI_ISL_14033458||2022-02-08|Victoria|B
693	china	NA	2022	B/Xinjiang-Gaochang	EPI_ISL_14033459	B/Xinjiang-Gaochang/1119/2022|EPI_ISL_14033459||2022-02-02|Victoria|B
694	china	NA	2022	B/Hainan-Wenchang	EPI_ISL_14033456	B/Hainan-Wenchang/147/2022|EPI_ISL_14033456||2022-01-11|Victoria|B
695	china	NA	2022	B/Hainan-Meilan	EPI_ISL_14033457	B/Hainan-Meilan/1108/2022|EPI_ISL_14033457||2022-02-09|Victoria|B
696	china	NA	2022	B/Guangdong-Doumen	EPI_ISL_14818830	B/Guangdong-Doumen/22/2022|EPI_ISL_14818830||2022-07-18|Victoria|B
697	china	NA	2022	B/Hubei-Songzi	EPI_ISL_14818828	B/Hubei-Songzi/1409/2022|EPI_ISL_14818828||2022-05-18|Victoria|B
698	china	NA	2022	B/Hubei-Songzi	EPI_ISL_14818829	B/Hubei-Songzi/1409/2022|EPI_ISL_14818829||2022-05-18|Victoria|B
699	china	NA	2022	B/Shandong-Fushan	EPI_ISL_14033454	B/Shandong-Fushan/1129/2022|EPI_ISL_14033454||2022-02-15|Victoria|B
700	china	NA	2022	B/Shandong-Boshan	EPI_ISL_14033455	B/Shandong-Boshan/1114/2022|EPI_ISL_14033455||2022-02-08|Victoria|B
701	china	NA	2023	B/Guangdong-Dongwanbendi	EPI_ISL_18820376	B/Guangdong-Dongwanbendi/1859/2023|EPI_ISL_18820376||2023-10-26|Victoria|B
702	china	NA	2023	B/Beijing-Chaoyang	EPI_ISL_18820370	B/Beijing-Chaoyang/12796/2023|EPI_ISL_18820370||2023-10-30|Victoria|B
703	china	NA	2023	B/Beijing-Haidian	EPI_ISL_18820365	B/Beijing-Haidian/12389/2023|EPI_ISL_18820365||2023-10-26|Victoria|B
704	china	NA	2023	B/Yunnan-Anning	EPI_ISL_18820361	B/Yunnan-Anning/11070/2023|EPI_ISL_18820361||2023-10-23|Victoria|B
705	china	NA	2023	B/Zhejiang-Yiwu	EPI_ISL_18234624	B/Zhejiang-Yiwu/1366/2023|EPI_ISL_18234624||2023-04-11|Victoria|B
706	china	NA	2023	B/Zhejiang-Haishu	EPI_ISL_18234625	B/Zhejiang-Haishu/1528/2023|EPI_ISL_18234625||2023-03-14|Victoria|B
707	china	NA	2023	B/Anhui-Yingjiang	EPI_ISL_18820415	B/Anhui-Yingjiang/12146/2023|EPI_ISL_18820415||2023-10-11|Victoria|B
708	china	NA	2023	B/Sichuan-Qingyang	EPI_ISL_18820414	B/Sichuan-Qingyang/11735/2023|EPI_ISL_18820414||2023-10-23|Victoria|B
709	china	NA	2023	B/Hunan-Heshan	EPI_ISL_18820413	B/Hunan-Heshan/2582/2023|EPI_ISL_18820413||2023-10-30|Victoria|B
710	china	NA	2023	B/Hubei-Tianmen	EPI_ISL_18820411	B/Hubei-Tianmen/317/2023|EPI_ISL_18820411||2023-10-17|Victoria|B
711	china	NA	2023	B/Henan-Shihe	EPI_ISL_18820410	B/Henan-Shihe/11032/2023|EPI_ISL_18820410||2023-10-26|Victoria|B
712	china	NA	2023	B/Guangxi-Qinnan	EPI_ISL_18820405	B/Guangxi-Qinnan/11128/2023|EPI_ISL_18820405||2023-10-18|Victoria|B
713	china	NA	2023	B/Heilongjiang-Daowai	EPI_ISL_18820399	B/Heilongjiang-Daowai/1890/2023|EPI_ISL_18820399||2023-11-08|Victoria|B
714	china	NA	2023	B/WuhanJianghan	EPI_ISL_18466091	B/WuhanJianghan/23010/2023|EPI_ISL_18466091||2023-10-23|Victoria|B
715	china	NA	2023	B/Chongqing-Yuzhong	EPI_ISL_18820393	B/Chongqing-Yuzhong/11093/2023|EPI_ISL_18820393||2023-11-04|Victoria|B
716	china	NA	2023	B/Guangdong-Pengjiang	EPI_ISL_18820388	B/Guangdong-Pengjiang/11021/2023|EPI_ISL_18820388||2023-10-26|Victoria|B
717	china	NA	2023	B/Shandong-Mudan	EPI_ISL_18820447	B/Shandong-Mudan/11334/2023|EPI_ISL_18820447||2023-12-06|Victoria|B
718	china	NA	2023	B/Anhui-Yingzhou	EPI_ISL_18820446	B/Anhui-Yingzhou/13529/2023|EPI_ISL_18820446||2023-12-04|Victoria|B
719	china	NA	2023	B/Ningxia-Shapotou	EPI_ISL_18820445	B/Ningxia-Shapotou/2757/2023|EPI_ISL_18820445||2023-12-13|Victoria|B
720	china	NA	2023	B/Tianjin-Beichen	EPI_ISL_18820444	B/Tianjin-Beichen/1813/2023|EPI_ISL_18820444||2023-12-04|Victoria|B
721	china	NA	2023	B/Jilin-Nanguan	EPI_ISL_18820443	B/Jilin-Nanguan/11154/2023|EPI_ISL_18820443||2023-12-04|Victoria|B
722	china	NA	2023	B/Beijing-Huairou	EPI_ISL_18820442	B/Beijing-Huairou/12117/2023|EPI_ISL_18820442||2023-12-07|Victoria|B
723	china	NA	2023	B/Neimenggu-Dongsheng	EPI_ISL_18820441	B/Neimenggu-Dongsheng/11259/2023|EPI_ISL_18820441||2023-12-04|Victoria|B
724	china	NA	2023	B/Yunnan-Jinghong	EPI_ISL_18820440	B/Yunnan-Jinghong/11798/2023|EPI_ISL_18820440||2023-12-02|Victoria|B
725	china	NA	2023	B/Shaanxi-Xincheng	EPI_ISL_18820437	B/Shaanxi-Xincheng/11075/2023|EPI_ISL_18820437||2023-11-07|Victoria|B
726	china	NA	2023	B/Guizhou-Douyun	EPI_ISL_18820436	B/Guizhou-Douyun/11042/2023|EPI_ISL_18820436||2023-11-07|Victoria|B
727	china	NA	2023	B/Zhejiang-Gongshu	EPI_ISL_18820435	B/Zhejiang-Gongshu/11117/2023|EPI_ISL_18820435||2023-11-06|Victoria|B
728	china	NA	2023	B/Hainan-Xiuying	EPI_ISL_18820434	B/Hainan-Xiuying/1898/2023|EPI_ISL_18820434||2023-10-12|Victoria|B
729	china	NA	2023	B/Hunan-Wuling	EPI_ISL_18820433	B/Hunan-Wuling/12342/2023|EPI_ISL_18820433||2023-11-15|Victoria|B
730	china	NA	2023	B/Guangdong-Meijiang	EPI_ISL_18820432	B/Guangdong-Meijiang/1885/2023|EPI_ISL_18820432||2023-11-06|Victoria|B
731	china	NA	2023	B/Guangxi-Beiliu	EPI_ISL_18820431	B/Guangxi-Beiliu/2425/2023|EPI_ISL_18820431||2023-11-06|Victoria|B
732	china	NA	2023	B/Sichuan-Ziliujing	EPI_ISL_18820430	B/Sichuan-Ziliujing/11202/2023|EPI_ISL_18820430||2023-11-13|Victoria|B
733	china	NA	2023	B/Yunnan-Xishan	EPI_ISL_18820429	B/Yunnan-Xishan/11117/2023|EPI_ISL_18820429||2023-11-07|Victoria|B
734	china	NA	2023	B/Anhui-Qiaocheng	EPI_ISL_18820426	B/Anhui-Qiaocheng/512/2023|EPI_ISL_18820426||2023-11-01|Victoria|B
735	china	NA	2023	B/Anhui-Qiaocheng	EPI_ISL_18820425	B/Anhui-Qiaocheng/512/2023|EPI_ISL_18820425||2023-11-01|Victoria|B
736	china	NA	2023	B/Guangxi-Yuzhou	EPI_ISL_18820422	B/Guangxi-Yuzhou/11259/2023|EPI_ISL_18820422||2023-10-30|Victoria|B
737	china	NA	2023	B/Guangxi-Yuzhou	EPI_ISL_18820421	B/Guangxi-Yuzhou/11259/2023|EPI_ISL_18820421||2023-10-30|Victoria|B
738	china	NA	2023	B/Hubei-Wujiagang	EPI_ISL_18820416	B/Hubei-Wujiagang/11596/2023|EPI_ISL_18820416||2023-10-19|Victoria|B
739	china	NA	2023	B/Macau	EPI_ISL_18485116	B/Macau/9900543/2023|EPI_ISL_18485116||2023-04-17|Victoria|B
740	china	NA	2023	B/Heilongjiang-Nangang	EPI_ISL_18820468	B/Heilongjiang-Nangang/11016/2023|EPI_ISL_18820468||2023-12-12|Victoria|B
741	china	NA	2023	B/Zhejiang-Pinghu	EPI_ISL_18820467	B/Zhejiang-Pinghu/3145/2023|EPI_ISL_18820467||2023-12-08|Victoria|B
742	china	NA	2023	B/Guangxi-Dongxin	EPI_ISL_18820466	B/Guangxi-Dongxin/2627/2023|EPI_ISL_18820466||2023-12-05|Victoria|B
743	china	NA	2023	B/Anhui-Xiangshan	EPI_ISL_18820465	B/Anhui-Xiangshan/11242/2023|EPI_ISL_18820465||2023-12-04|Victoria|B
744	china	NA	2023	B/Sichuan-Bazhou	EPI_ISL_18820464	B/Sichuan-Bazhou/11117/2023|EPI_ISL_18820464||2023-12-05|Victoria|B
745	china	NA	2023	B/Beijing-Chaoyang	EPI_ISL_18820463	B/Beijing-Chaoyang/13243/2023|EPI_ISL_18820463||2023-12-11|Victoria|B
746	china	NA	2023	B/Yunnan-Guandu	EPI_ISL_18820462	B/Yunnan-Guandu/1404/2023|EPI_ISL_18820462||2023-12-08|Victoria|B
747	china	NA	2023	B/Qinghai-Maqin	EPI_ISL_18820460	B/Qinghai-Maqin/1568/2023|EPI_ISL_18820460||2023-12-12|Victoria|B
748	china	NA	2023	B/Shaanxi-Lianhu	EPI_ISL_18820459	B/Shaanxi-Lianhu/1581/2023|EPI_ISL_18820459||2023-12-05|Victoria|B
749	china	NA	2023	B/Shaanxi-Weicheng	EPI_ISL_18820458	B/Shaanxi-Weicheng/11202/2023|EPI_ISL_18820458||2023-12-04|Victoria|B
750	china	NA	2023	B/Shaanxi-Linwei	EPI_ISL_18820457	B/Shaanxi-Linwei/11230/2023|EPI_ISL_18820457||2023-12-05|Victoria|B
751	china	NA	2023	B/Chongqing-Qianjiang	EPI_ISL_18820456	B/Chongqing-Qianjiang/3555/2023|EPI_ISL_18820456||2023-12-04|Victoria|B
752	china	NA	2023	B/Liaoning-Huanggu	EPI_ISL_18820455	B/Liaoning-Huanggu/12476/2023|EPI_ISL_18820455||2023-12-11|Victoria|B
753	china	NA	2023	B/Fujian-Chengxiang	EPI_ISL_18820454	B/Fujian-Chengxiang/11164/2023|EPI_ISL_18820454||2023-12-01|Victoria|B
754	china	NA	2023	B/Hunan-Qiyang	EPI_ISL_18820453	B/Hunan-Qiyang/2861/2023|EPI_ISL_18820453||2023-12-15|Victoria|B
755	china	NA	2023	B/Hunan-Hongjiang	EPI_ISL_18820452	B/Hunan-Hongjiang/2642/2023|EPI_ISL_18820452||2023-12-01|Victoria|B
756	china	NA	2023	B/Hubei-Zengdou	EPI_ISL_18820451	B/Hubei-Zengdou/11833/2023|EPI_ISL_18820451||2023-12-04|Victoria|B
757	china	NA	2023	B/Henan-Chuanhui	EPI_ISL_18820450	B/Henan-Chuanhui/11044/2023|EPI_ISL_18820450||2023-12-04|Victoria|B
758	china	NA	2023	B/Xinjiang-Yizhou	EPI_ISL_18820449	B/Xinjiang-Yizhou/11006/2023|EPI_ISL_18820449||2023-12-06|Victoria|B
759	china	NA	2023	B/Guangxi-Yuzhou	EPI_ISL_18820448	B/Guangxi-Yuzhou/11379/2023|EPI_ISL_18820448||2023-12-12|Victoria|B
760	china	NA	2023	B/Hebei-Haigang	EPI_ISL_18820543	B/Hebei-Haigang/11403/2023|EPI_ISL_18820543||2023-12-01|Victoria|B
761	china	NA	2023	B/Fujian-Gulou	EPI_ISL_18820542	B/Fujian-Gulou/11090/2023|EPI_ISL_18820542||2023-11-10|Victoria|B
762	china	NA	2023	B/Fujian-Jiaocheng	EPI_ISL_18820540	B/Fujian-Jiaocheng/11078/2023|EPI_ISL_18820540||2023-11-19|Victoria|B
763	china	NA	2023	B/Tianjin-Beichen	EPI_ISL_18820539	B/Tianjin-Beichen/1770/2023|EPI_ISL_18820539||2023-11-27|Victoria|B
764	china	NA	2023	B/Guizhou-Xinyi	EPI_ISL_18820538	B/Guizhou-Xinyi/12187/2023|EPI_ISL_18820538||2023-11-21|Victoria|B
765	china	NA	2023	B/Yunnan-Anning	EPI_ISL_18820537	B/Yunnan-Anning/11070/2023|EPI_ISL_18820537||2023-10-23|Victoria|B
766	china	NA	2023	B/Beijing-Haidian	EPI_ISL_18820536	B/Beijing-Haidian/12389/2023|EPI_ISL_18820536||2023-10-26|Victoria|B
767	china	NA	2023	B/Beijing-Chaoyang	EPI_ISL_18820535	B/Beijing-Chaoyang/12796/2023|EPI_ISL_18820535||2023-10-30|Victoria|B
768	china	NA	2023	B/Guangdong-Dongwanbendi	EPI_ISL_18820534	B/Guangdong-Dongwanbendi/1859/2023|EPI_ISL_18820534||2023-10-26|Victoria|B
769	china	NA	2023	B/Guangdong-Pengjiang	EPI_ISL_18820532	B/Guangdong-Pengjiang/11021/2023|EPI_ISL_18820532||2023-10-26|Victoria|B
770	china	NA	2023	B/Zhejiang-Kecheng	EPI_ISL_18820531	B/Zhejiang-Kecheng/11059/2023|EPI_ISL_18820531||2023-10-24|Victoria|B
771	china	NA	2023	B/Hubei-Wujiagang	EPI_ISL_18820530	B/Hubei-Wujiagang/11596/2023|EPI_ISL_18820530||2023-10-19|Victoria|B
772	china	NA	2023	B/Guangdong-Zhenjiang	EPI_ISL_18613720	B/Guangdong-Zhenjiang/1791/2023|EPI_ISL_18613720||2023-10-05|Victoria|B
773	china	NA	2023	B/Sichuan-Longquanyi	EPI_ISL_18820567	B/Sichuan-Longquanyi/32/2023|EPI_ISL_18820567||2023-12-05|Victoria|B
774	china	NA	2023	B/Neimenggu-Jining	EPI_ISL_18820566	B/Neimenggu-Jining/11233/2023|EPI_ISL_18820566||2023-12-05|Victoria|B
775	china	NA	2023	B/Henan-Jiefang	EPI_ISL_18820565	B/Henan-Jiefang/11170/2023|EPI_ISL_18820565||2023-12-04|Victoria|B
776	china	NA	2023	B/Guangdong-Yuancheng	EPI_ISL_18820564	B/Guangdong-Yuancheng/1891/2023|EPI_ISL_18820564||2023-11-07|Victoria|B
777	china	NA	2023	B/Guangxi-Fangcheng	EPI_ISL_18820563	B/Guangxi-Fangcheng/11122/2023|EPI_ISL_18820563||2023-11-08|Victoria|B
778	china	NA	2023	B/Shaanxi-Changan	EPI_ISL_18820561	B/Shaanxi-Changan/1503/2023|EPI_ISL_18820561||2023-11-20|Victoria|B
779	china	NA	2023	B/Shaanxi-Xincheng	EPI_ISL_18820560	B/Shaanxi-Xincheng/11170/2023|EPI_ISL_18820560||2023-11-21|Victoria|B
780	china	NA	2023	B/Hunan-Suxian	EPI_ISL_18820559	B/Hunan-Suxian/11000/2023|EPI_ISL_18820559||2023-11-06|Victoria|B
781	china	NA	2023	B/Guangxi-Liunan	EPI_ISL_18820558	B/Guangxi-Liunan/3105/2023|EPI_ISL_18820558||2023-11-22|Victoria|B
782	china	NA	2023	B/Guangxi-Liunan	EPI_ISL_18820557	B/Guangxi-Liunan/3105/2023|EPI_ISL_18820557||2023-11-22|Victoria|B
783	china	NA	2023	B/Hebei-Zhuozhou	EPI_ISL_18820556	B/Hebei-Zhuozhou/2732/2023|EPI_ISL_18820556||2023-11-20|Victoria|B
784	china	NA	2023	B/Zhejiang-Haishu	EPI_ISL_18820554	B/Zhejiang-Haishu/12386/2023|EPI_ISL_18820554||2023-11-28|Victoria|B
785	china	NA	2023	B/Shaanxi-Fengxiang	EPI_ISL_18820553	B/Shaanxi-Fengxiang/55/2023|EPI_ISL_18820553||2023-11-06|Victoria|B
786	china	NA	2023	B/Hainan-Qiongshan	EPI_ISL_18820552	B/Hainan-Qiongshan/1498/2023|EPI_ISL_18820552||2023-10-28|Victoria|B
787	china	NA	2023	B/Chongqing-Yuzhong	EPI_ISL_18820551	B/Chongqing-Yuzhong/3180/2023|EPI_ISL_18820551||2023-12-07|Victoria|B
788	china	NA	2023	B/Yunnan-Wuhua	EPI_ISL_18820549	B/Yunnan-Wuhua/11387/2023|EPI_ISL_18820549||2023-12-05|Victoria|B
789	china	NA	2023	B/Hubei-Yunyang	EPI_ISL_18820548	B/Hubei-Yunyang/2878/2023|EPI_ISL_18820548||2023-12-04|Victoria|B
790	china	NA	2023	B/Gansu-Anding	EPI_ISL_18820547	B/Gansu-Anding/11011/2023|EPI_ISL_18820547||2023-12-04|Victoria|B
791	china	NA	2023	B/Jilin-Chaoyang	EPI_ISL_18820546	B/Jilin-Chaoyang/12518/2023|EPI_ISL_18820546||2023-12-04|Victoria|B
792	china	NA	2023	B/Hubei-Jiangan	EPI_ISL_18820545	B/Hubei-Jiangan/82/2023|EPI_ISL_18820545||2023-12-03|Victoria|B
793	china	NA	2023	B/Shanghai-Fengxian	EPI_ISL_18820544	B/Shanghai-Fengxian/11058/2023|EPI_ISL_18820544||2023-12-03|Victoria|B
794	china	NA	2023	B/Chongqing-Yongchuan	EPI_ISL_18613741	B/Chongqing-Yongchuan/52/2023|EPI_ISL_18613741||2023-10-17|Victoria|B
795	china	NA	2023	B/Anhui-Yingjiang	EPI_ISL_18613737	B/Anhui-Yingjiang/12146/2023|EPI_ISL_18613737||2023-10-11|Victoria|B
796	china	NA	2023	B/Fujian-Cangshan	EPI_ISL_18613733	B/Fujian-Cangshan/1881/2023|EPI_ISL_18613733||2023-09-17|Victoria|B
797	china	NA	2023	B/Chongqing-Liangjiangxin	EPI_ISL_18613728	B/Chongqing-Liangjiangxin/2577/2023|EPI_ISL_18613728||2023-10-16|Victoria|B
798	china	NA	2023	B/Guangxi-Beiliu	EPI_ISL_18613852	B/Guangxi-Beiliu/2368/2023|EPI_ISL_18613852||2023-10-07|Victoria|B
799	china	NA	2023	B/Guangxi-Yuzhou	EPI_ISL_18613853	B/Guangxi-Yuzhou/2351/2023|EPI_ISL_18613853||2023-10-11|Victoria|B
800	china	NA	2023	B/Guangxi-Yuzhou	EPI_ISL_18613854	B/Guangxi-Yuzhou/2351/2023|EPI_ISL_18613854||2023-10-11|Victoria|B
801	china	NA	2024	B/Jilin-Nanguan	EPI_ISL_18851517	B/Jilin-Nanguan/15/2024|EPI_ISL_18851517||2024-01-01|Victoria|B
802	china	NA	2024	B/Jilin-Nanguan	EPI_ISL_18851516	B/Jilin-Nanguan/15/2024|EPI_ISL_18851516||2024-01-01|Victoria|B
803	china	NA	2024	B/Hainan-Wenchang	EPI_ISL_18851512	B/Hainan-Wenchang/16/2024|EPI_ISL_18851512||2024-01-01|Victoria|B
804	china	NA	2024	B/Tianjin-Binhaixin	EPI_ISL_18851511	B/Tianjin-Binhaixin/112/2024|EPI_ISL_18851511||2024-01-01|Victoria|B
805	china	NA	2024	B/Sichuan-Qingyang	EPI_ISL_18851510	B/Sichuan-Qingyang/15/2024|EPI_ISL_18851510||2024-01-01|Victoria|B
806	china	NA	2024	B/Beijing-Chaoyang	EPI_ISL_18851525	B/Beijing-Chaoyang/121/2024|EPI_ISL_18851525||2024-01-01|Victoria|B
807	china	NA	2024	B/Tianjin-Jinnan	EPI_ISL_18851524	B/Tianjin-Jinnan/12/2024|EPI_ISL_18851524||2024-01-01|Victoria|B
808	china	NA	2024	B/Henan-Weibin	EPI_ISL_18851523	B/Henan-Weibin/15/2024|EPI_ISL_18851523||2024-01-01|Victoria|B
809	china	NA	2024	B/Guangxi-Xinbin	EPI_ISL_19373887	B/Guangxi-Xinbin/197/2024|EPI_ISL_19373887||2024-02-19|Victoria|B
810	china	NA	2024	B/Shandong-Zhifu	EPI_ISL_19373886	B/Shandong-Zhifu/151/2024|EPI_ISL_19373886||2024-02-17|Victoria|B
811	china	NA	2024	B/Shandong-Lanshan	EPI_ISL_19373885	B/Shandong-Lanshan/1140/2024|EPI_ISL_19373885||2024-02-19|Victoria|B
812	china	NA	2024	B/Yunnan-Qilin	EPI_ISL_19373884	B/Yunnan-Qilin/1111/2024|EPI_ISL_19373884||2024-02-22|Victoria|B
813	china	NA	2024	B/Liaoning-Lianshan	EPI_ISL_19373927	B/Liaoning-Lianshan/184/2024|EPI_ISL_19373927||2024-02-28|Victoria|B
814	china	NA	2024	B/Jilin-Chaoyang	EPI_ISL_19373926	B/Jilin-Chaoyang/1275/2024|EPI_ISL_19373926||2024-03-04|Victoria|B
815	china	NA	2024	B/Henan-Weibin	EPI_ISL_19373925	B/Henan-Weibin/1134/2024|EPI_ISL_19373925||2024-03-06|Victoria|B
816	china	NA	2024	B/Heilongjiang-Luobei	EPI_ISL_19373924	B/Heilongjiang-Luobei/2115/2024|EPI_ISL_19373924||2024-03-06|Victoria|B
817	china	NA	2024	B/Beijing-Huairou	EPI_ISL_19373923	B/Beijing-Huairou/1289/2024|EPI_ISL_19373923||2024-03-11|Victoria|B
818	china	NA	2024	B/Henan-Changyuan	EPI_ISL_19373922	B/Henan-Changyuan/288/2024|EPI_ISL_19373922||2024-03-04|Victoria|B
819	china	NA	2024	B/Henan-Huixian	EPI_ISL_19373921	B/Henan-Huixian/2125/2024|EPI_ISL_19373921||2024-03-01|Victoria|B
820	china	NA	2024	B/Liaoning-Huanggu	EPI_ISL_19290976	B/Liaoning-Huanggu/145/2024|EPI_ISL_19290976||2024-02-05|Victoria|B
821	china	NA	2024	B/Hunan-Beihu	EPI_ISL_19373920	B/Hunan-Beihu/1100/2024|EPI_ISL_19373920||2024-02-26|Victoria|B
822	china	NA	2024	B/Hebei-Taocheng	EPI_ISL_19373935	B/Hebei-Taocheng/188/2024|EPI_ISL_19373935||2024-02-20|Victoria|B
823	china	NA	2024	B/Xinjiang-Atushi	EPI_ISL_19373934	B/Xinjiang-Atushi/162/2024|EPI_ISL_19373934||2024-02-15|Victoria|B
824	china	NA	2024	B/Qinghai-Chengdong	EPI_ISL_19373933	B/Qinghai-Chengdong/1183/2024|EPI_ISL_19373933||2024-02-27|Victoria|B
825	china	NA	2024	B/Guangdong-Jiangcheng	EPI_ISL_19290988	B/Guangdong-Jiangcheng/010027/2024|EPI_ISL_19290988||2024-02-06|Victoria|B
826	china	NA	2024	B/Hebei-Lunan	EPI_ISL_19373932	B/Hebei-Lunan/1211/2024|EPI_ISL_19373932||2024-02-26|Victoria|B
827	china	NA	2024	B/Liaoning-Zhenxin	EPI_ISL_19290989	B/Liaoning-Zhenxin/138/2024|EPI_ISL_19290989||2024-02-06|Victoria|B
828	china	NA	2024	B/Zhejiang-Yuecheng	EPI_ISL_19373931	B/Zhejiang-Yuecheng/157/2024|EPI_ISL_19373931||2024-02-13|Victoria|B
829	china	NA	2024	B/Fujian-Licheng	EPI_ISL_19290986	B/Fujian-Licheng/126/2024|EPI_ISL_19290986||2024-02-05|Victoria|B
830	china	NA	2024	B/Sichuan-Yanjiang	EPI_ISL_19373930	B/Sichuan-Yanjiang/171/2024|EPI_ISL_19373930||2024-02-18|Victoria|B
831	china	NA	2024	B/Anhui-Yian	EPI_ISL_19373929	B/Anhui-Yian/191/2024|EPI_ISL_19373929||2024-02-21|Victoria|B
832	china	NA	2024	B/Shandong-Huaiyin	EPI_ISL_19373928	B/Shandong-Huaiyin/1107/2024|EPI_ISL_19373928||2024-03-04|Victoria|B
833	china	NA	2024	B/Chongqing-Yubei	EPI_ISL_19290985	B/Chongqing-Yubei/236/2024|EPI_ISL_19290985||2024-02-05|Victoria|B
834	china	NA	2024	B/Gansu-Chengguan	EPI_ISL_19373943	B/Gansu-Chengguan/188/2024|EPI_ISL_19373943||2024-02-17|Victoria|B
835	china	NA	2024	B/Chongqing-Qianjiang	EPI_ISL_19373942	B/Chongqing-Qianjiang/184/2024|EPI_ISL_19373942||2024-02-13|Victoria|B
836	china	NA	2024	B/Jiangsu-Tinghu	EPI_ISL_19290999	B/Jiangsu-Tinghu/151/2024|EPI_ISL_19290999||2024-02-07|Victoria|B
837	china	NA	2024	B/heilongJiangxi-An	EPI_ISL_19373941	B/heilongJiangxi-An/134/2024|EPI_ISL_19373941||2024-02-06|Victoria|B
838	china	NA	2024	B/Xinjiang-Gaochang	EPI_ISL_19373940	B/Xinjiang-Gaochang/169/2024|EPI_ISL_19373940||2024-02-08|Victoria|B
839	china	NA	2024	B/Henan-Weidou	EPI_ISL_19290997	B/Henan-Weidou/143/2024|EPI_ISL_19290997||2024-02-07|Victoria|B
840	china	NA	2024	B/Shanxi-Yongji	EPI_ISL_19373939	B/Shanxi-Yongji/251/2024|EPI_ISL_19373939||2024-02-17|Victoria|B
841	china	NA	2024	B/Liaoning-Shuncheng	EPI_ISL_19290994	B/Liaoning-Shuncheng/128/2024|EPI_ISL_19290994||2024-02-06|Victoria|B
842	china	NA	2024	B/Shandong-Dongchangfu	EPI_ISL_19373938	B/Shandong-Dongchangfu/147/2024|EPI_ISL_19373938||2024-02-16|Victoria|B
843	china	NA	2024	B/Hunan-Yuhu	EPI_ISL_19290995	B/Hunan-Yuhu/122/2024|EPI_ISL_19290995||2024-02-06|Victoria|B
844	china	NA	2024	B/Tianjin-Hedong	EPI_ISL_19373937	B/Tianjin-Hedong/1132/2024|EPI_ISL_19373937||2024-02-27|Victoria|B
845	china	NA	2024	B/Zhejiang-Nanxun	EPI_ISL_19373936	B/Zhejiang-Nanxun/164/2024|EPI_ISL_19373936||2024-02-15|Victoria|B
846	china	NA	2024	B/Qinghai-Geermu	EPI_ISL_19373948	B/Qinghai-Geermu/133/2024|EPI_ISL_19373948||2024-02-07|Victoria|B
847	china	NA	2024	B/Beijing-Xicheng	EPI_ISL_19373947	B/Beijing-Xicheng/1225/2024|EPI_ISL_19373947||2024-02-12|Victoria|B
848	china	NA	2024	B/Yunnan-Mengzi	EPI_ISL_19373946	B/Yunnan-Mengzi/132/2024|EPI_ISL_19373946||2024-02-07|Victoria|B
849	china	NA	2024	B/Guangxi-Xinbin	EPI_ISL_19373945	B/Guangxi-Xinbin/167/2024|EPI_ISL_19373945||2024-02-15|Victoria|B
850	china	NA	2024	B/Hubei-Huangshigang	EPI_ISL_19291000	B/Hubei-Huangshigang/177/2024|EPI_ISL_19291000||2024-02-09|Victoria|B
851	china	NA	2024	B/Henan-Zhaoling	EPI_ISL_19373944	B/Henan-Zhaoling/157/2024|EPI_ISL_19373944||2024-02-19|Victoria|B
852	china	NA	2024	B/Hebei-Haigang	EPI_ISL_19373895	B/Hebei-Haigang/2211/2024|EPI_ISL_19373895||2024-02-22|Victoria|B
853	china	NA	2024	B/Shanxi-Jiexiu	EPI_ISL_19373894	B/Shanxi-Jiexiu/257/2024|EPI_ISL_19373894||2024-02-21|Victoria|B
854	china	NA	2024	B/Shanxi-Jiexiu	EPI_ISL_19373893	B/Shanxi-Jiexiu/257/2024|EPI_ISL_19373893||2024-02-21|Victoria|B
855	china	NA	2024	B/Gansu-Maoji	EPI_ISL_19373892	B/Gansu-Maoji/161/2024|EPI_ISL_19373892||2024-02-20|Victoria|B
856	china	NA	2024	B/Heilongjiang-Nangang	EPI_ISL_19373891	B/Heilongjiang-Nangang/128/2024|EPI_ISL_19373891||2024-02-06|Victoria|B
857	china	NA	2024	B/Heilongjiang-Aimin	EPI_ISL_19373890	B/Heilongjiang-Aimin/147/2024|EPI_ISL_19373890||2024-02-13|Victoria|B
858	china	NA	2024	B/Xinjiang-Tianshan	EPI_ISL_19373888	B/Xinjiang-Tianshan/1193/2024|EPI_ISL_19373888||2024-02-22|Victoria|B
859	china	NA	2024	B/Guangdong-Xiangzhou	EPI_ISL_19373902	B/Guangdong-Xiangzhou/51/2024|EPI_ISL_19373902||2024-07-04|Victoria|B
860	china	NA	2024	B/Guangdong-Xiangzhou	EPI_ISL_19373901	B/Guangdong-Xiangzhou/51/2024|EPI_ISL_19373901||2024-07-04|Victoria|B
861	china	NA	2024	B/Guangdong-Xiangqiao	EPI_ISL_19373900	B/Guangdong-Xiangqiao/1499/2024|EPI_ISL_19373900||2024-07-12|Victoria|B
862	china	NA	2024	B/Liaoning-Laobian	EPI_ISL_19373899	B/Liaoning-Laobian/1103/2024|EPI_ISL_19373899||2024-02-28|Victoria|B
863	china	NA	2024	B/Gansu-Jinchuan	EPI_ISL_19373897	B/Gansu-Jinchuan/1113/2024|EPI_ISL_19373897||2024-02-29|Victoria|B
864	china	NA	2024	B/Sichuan-Huaying	EPI_ISL_19373896	B/Sichuan-Huaying/246/2024|EPI_ISL_19373896||2024-02-26|Victoria|B
865	china	NA	2024	B/Shanxi-Jiexiu	EPI_ISL_19373911	B/Shanxi-Jiexiu/2124/2024|EPI_ISL_19373911||2024-03-11|Victoria|B
866	china	NA	2024	B/Anhui-Xuanzhou	EPI_ISL_19373910	B/Anhui-Xuanzhou/1439/2024|EPI_ISL_19373910||2024-05-06|Victoria|B
867	china	NA	2024	B/Guangxi-Beiliu	EPI_ISL_19373909	B/Guangxi-Beiliu/2413/2024|EPI_ISL_19373909||2024-06-10|Victoria|B
868	china	NA	2024	B/Hainan-Qionghai	EPI_ISL_19373908	B/Hainan-Qionghai/2424/2024|EPI_ISL_19373908||2024-05-14|Victoria|B
869	china	NA	2024	B/Yunnan-Zhenkang	EPI_ISL_19373907	B/Yunnan-Zhenkang/2216/2024|EPI_ISL_19373907||2024-06-22|Victoria|B
870	china	NA	2024	B/Guangxi-Jinchengjiang	EPI_ISL_19373906	B/Guangxi-Jinchengjiang/1478/2024|EPI_ISL_19373906||2024-06-19|Victoria|B
871	china	NA	2024	B/Hunan-Yuetang	EPI_ISL_19373905	B/Hunan-Yuetang/2869/2024|EPI_ISL_19373905||2024-06-19|Victoria|B
872	china	NA	2024	B/Anhui-Huashan	EPI_ISL_19373919	B/Anhui-Huashan/1320/2024|EPI_ISL_19373919||2024-03-06|Victoria|B
873	china	NA	2024	B/Beijing-Haidian	EPI_ISL_19373918	B/Beijing-Haidian/1313/2024|EPI_ISL_19373918||2024-03-07|Victoria|B
874	china	NA	2024	B/Anhui-Guichi	EPI_ISL_19373917	B/Anhui-Guichi/1227/2024|EPI_ISL_19373917||2024-03-13|Victoria|B
875	china	NA	2024	B/Gansu-Jinchuan	EPI_ISL_19373916	B/Gansu-Jinchuan/1113/2024|EPI_ISL_19373916||2024-02-29|Victoria|B
876	china	NA	2024	B/Sichuan-Huaying	EPI_ISL_19373915	B/Sichuan-Huaying/246/2024|EPI_ISL_19373915||2024-02-26|Victoria|B
877	china	NA	2024	B/Sichuan-Gaoxin	EPI_ISL_19373914	B/Sichuan-Gaoxin/1104/2024|EPI_ISL_19373914||2024-03-04|Victoria|B
878	china	NA	2024	B/Shanghai-Hongkou	EPI_ISL_19290971	B/Shanghai-Hongkou/543/2024|EPI_ISL_19290971||2024-02-02|Victoria|B
879	china	NA	2024	B/Ningxia-Huinong	EPI_ISL_19373913	B/Ningxia-Huinong/1184/2024|EPI_ISL_19373913||2024-03-13|Victoria|B
880	china	NA	2024	B/Shandong-Huancui	EPI_ISL_19373912	B/Shandong-Huancui/1168/2024|EPI_ISL_19373912||2024-04-01|Victoria|B
881	china	NA	2024	B/China	EPI_ISL_19072423	B/China/330/2024|EPI_ISL_19072423||2024-03-18|Victoria|B
882	china	NA	2024	B/Guizhou-Kaili	EPI_ISL_19291043	B/Guizhou-Kaili/183/2024|EPI_ISL_19291043||2024-02-26|Victoria|B
883	china	NA	2024	B/China	EPI_ISL_19072422	B/China/329/2024|EPI_ISL_19072422||2024-03-09|Victoria|B
884	china	NA	2024	B/Hebei-Haigang	EPI_ISL_19291040	B/Hebei-Haigang/2211/2024|EPI_ISL_19291040||2024-02-22|Victoria|B
885	china	NA	2024	B/China	EPI_ISL_19072421	B/China/328/2024|EPI_ISL_19072421||2024-03-28|Victoria|B
886	china	NA	2024	B/China	EPI_ISL_19072420	B/China/326/2024|EPI_ISL_19072420||2024-01-15|Victoria|B
887	china	NA	2024	B/China	EPI_ISL_19072424	B/China/319/2024|EPI_ISL_19072424||2024-02-15|Victoria|B
888	china	NA	2024	B/Liaoning-Lianshan	EPI_ISL_19291058	B/Liaoning-Lianshan/184/2024|EPI_ISL_19291058||2024-02-28|Victoria|B
889	china	NA	2024	B/Guangxi-Heshan	EPI_ISL_19291070	B/Guangxi-Heshan/595/2024|EPI_ISL_19291070||2024-03-04|Victoria|B
890	china	NA	2024	B/Liaoning-Fengcheng	EPI_ISL_19291071	B/Liaoning-Fengcheng/2120/2024|EPI_ISL_19291071||2024-03-04|Victoria|B
891	china	NA	2024	B/Xinjiang-Tianshan	EPI_ISL_19291069	B/Xinjiang-Tianshan/1294/2024|EPI_ISL_19291069||2024-03-04|Victoria|B
892	china	NA	2024	B/Hunan-Yueyanglou	EPI_ISL_19291012	B/Hunan-Yueyanglou/163/2024|EPI_ISL_19291012||2024-02-14|Victoria|B
893	china	NA	2024	B/Hebei-Ningjin	EPI_ISL_19291009	B/Hebei-Ningjin/150/2024|EPI_ISL_19291009||2024-02-13|Victoria|B
894	china	NA	2024	B/Hunan-Hecheng	EPI_ISL_19291016	B/Hunan-Hecheng/181/2024|EPI_ISL_19291016||2024-02-16|Victoria|B
895	china	NA	2024	B/Henan-Hualong	EPI_ISL_19291031	B/Henan-Hualong/162/2024|EPI_ISL_19291031||2024-02-19|Victoria|B
896	china	NA	2024	B/Liaoning-Huanggu	EPI_ISL_19291032	B/Liaoning-Huanggu/1145/2024|EPI_ISL_19291032||2024-02-19|Victoria|B
897	china	NA	2024	B/Guangdong-Qingcheng	EPI_ISL_19599331	B/Guangdong-Qingcheng/2619/2024|EPI_ISL_19599331||2024-08-26|Victoria|B
898	china	NA	2024	B/Hunan-Yuhua	EPI_ISL_19599330	B/Hunan-Yuhua/11525/2024|EPI_ISL_19599330||2024-10-08|Victoria|B
899	china	NA	2024	B/Jiangsu-Gaoyou	EPI_ISL_19599329	B/Jiangsu-Gaoyou/1700/2024|EPI_ISL_19599329||2024-09-25|Victoria|B
900	china	NA	2024	B/Fujian-Licheng	EPI_ISL_19291116	B/Fujian-Licheng/1150/2024|EPI_ISL_19291116||2024-03-11|Victoria|B
1	china	NP	2016	B/Zhejiang-Dinghai	EPI_ISL_235573	EPI844251|NP|B/Zhejiang-Dinghai/1466/2016|EPI_ISL_235573|B
2	china	NP	2016	B/Jililn-Nanguan	EPI_ISL_234663	EPI839036|NP|B/Jililn-Nanguan/1223/2016|EPI_ISL_234663|B
3	china	NP	2016	B/Zhejiang-Dinghai	EPI_ISL_234668	EPI839074|NP|B/Zhejiang-Dinghai/1466/2016|EPI_ISL_234668|B
4	china	NP	2016	B/Jililn-Nanguan	EPI_ISL_238816	EPI863248|NP|B/Jililn-Nanguan/1223/2016|EPI_ISL_238816|B
5	china	NP	2016	B/Zhejiang-Haishu	EPI_ISL_255291	EPI955421|NP|B/Zhejiang-Haishu/11897/2016|EPI_ISL_255291|B
6	china	NP	2016	B/Yunnan-Zhaoyang	EPI_ISL_255293	EPI955436|NP|B/Yunnan-Zhaoyang/11210/2016|EPI_ISL_255293|B
7	china	NP	2016	B/Yunnan-Zhaoyang	EPI_ISL_255292	EPI955428|NP|B/Yunnan-Zhaoyang/11160/2016|EPI_ISL_255292|B
8	china	NP	2017	B/Chongqing-Banan	EPI_ISL_303189	EPI1198132|NP|B/Chongqing-Banan/1840/2017|EPI_ISL_303189|B
9	china	NP	2017	B/Hunan-Yuhua	EPI_ISL_303190	EPI1198140|NP|B/Hunan-Yuhua/11986/2017|EPI_ISL_303190|B
10	china	NP	2017	B/Shanghai-Songjiang	EPI_ISL_283389	EPI1089811|NP|B/Shanghai-Songjiang/1173/2017|EPI_ISL_283389|B
11	china	NP	2017	B/Shanghai-Baoan	EPI_ISL_277662	EPI1059179|NP|B/Shanghai-Baoan/1325/2017|EPI_ISL_277662|B
12	china	NP	2017	B/Shanghai-Baoan	EPI_ISL_282049	EPI1081610|NP|B/Shanghai-Baoan/1325/2017|EPI_ISL_282049|B
13	china	NP	2018	B/Guangdong-Nanshan	EPI_ISL_362499	EPI1481715|NP|B/Guangdong-Nanshan/36/2018|EPI_ISL_362499|B
14	china	NP	2018	B/Guangdong-Nanshan	EPI_ISL_356355	EPI1443057|NP|B/Guangdong-Nanshan/2018-33566/2018|EPI_ISL_356355|B
15	china	NP	2018	B/Guangdong-Nanshan	EPI_ISL_356375	EPI1443214|NP|B/Guangdong-Nanshan/2018-33566/2018|EPI_ISL_356375|B
16	china	NP	2018	B/Jiangxi-Qingshanhu	EPI_ISL_342196	EPI1372108|NP|B/Jiangxi-Qingshanhu/314/2018|EPI_ISL_342196|B
17	china	NP	2018	B/Fujian-Yanping	EPI_ISL_342198	EPI1372123|NP|B/Fujian-Yanping/11948/2018|EPI_ISL_342198|B
18	china	NP	2018	B/Sichuan-Gaoxin	EPI_ISL_342195	EPI1372101|NP|B/Sichuan-Gaoxin/513/2018|EPI_ISL_342195|B
19	china	NP	2018	B/Zhejiang-Shangcheng	EPI_ISL_309748	EPI1229424|NP|B/Zhejiang-Shangcheng/122/2018|EPI_ISL_309748|B
20	china	NP	2018	B/Zhejiang-Binjiang	EPI_ISL_309749	EPI1229432|NP|B/Zhejiang-Binjiang/38/2018|EPI_ISL_309749|B
21	china	NP	2018	B/Zhejiang-Yongkang	EPI_ISL_309750	EPI1229440|NP|B/Zhejiang-Yongkang/13/2018|EPI_ISL_309750|B
22	china	NP	2018	B/Zhejiang-Yiwu	EPI_ISL_309751	EPI1229448|NP|B/Zhejiang-Yiwu/117/2018|EPI_ISL_309751|B
23	china	NP	2018	B/Zhejiang-Nanxun	EPI_ISL_309744	EPI1229392|NP|B/Zhejiang-Nanxun/32/2018|EPI_ISL_309744|B
24	china	NP	2018	B/Zhejiang-Wuxing	EPI_ISL_309745	EPI1229400|NP|B/Zhejiang-Wuxing/114/2018|EPI_ISL_309745|B
25	china	NP	2018	B/Zhejiang-Yuecheng	EPI_ISL_309746	EPI1229408|NP|B/Zhejiang-Yuecheng/16/2018|EPI_ISL_309746|B
26	china	NP	2018	B/Zhejiang-Kecheng	EPI_ISL_309747	EPI1229416|NP|B/Zhejiang-Kecheng/18/2018|EPI_ISL_309747|B
27	china	NP	2018	B/Guangxi-Lingshan	EPI_ISL_330526	EPI1314841|NP|B/Guangxi-Lingshan/359/2018|EPI_ISL_330526|B
28	china	NP	2018	B/Hubei-Maojian	EPI_ISL_330521	EPI1314804|NP|B/Hubei-Maojian/1219/2018|EPI_ISL_330521|B
29	china	NP	2018	B/Hunan-Beihu	EPI_ISL_330523	EPI1314820|NP|B/Hunan-Beihu/1222/2018|EPI_ISL_330523|B
30	china	NP	2018	B/Liaoning-Yinzhou	EPI_ISL_330540	EPI1314944|NP|B/Liaoning-Yinzhou/1202/2018|EPI_ISL_330540|B
31	china	NP	2018	B/Hebei-Cixian	EPI_ISL_314485	EPI1254275|NP|B/Hebei-Cixian/149/2018|EPI_ISL_314485|B
32	china	NP	2018	B/Zhejiang-Wuxin	EPI_ISL_314480	EPI1254241|NP|B/Zhejiang-Wuxin/113/2018|EPI_ISL_314480|B
33	china	NP	2018	B/Hebei-Cixian	EPI_ISL_314482	EPI1254256|NP|B/Hebei-Cixian/149/2018|EPI_ISL_314482|B
34	china	NP	2018	B/Sichuan-Gaoxin	EPI_ISL_353521	EPI1428481|NP|B/Sichuan-Gaoxin/531/2018|EPI_ISL_353521|B
35	china	NP	2018	B/Sichuan-Gaoxin	EPI_ISL_355619	EPI1438628|NP|B/Sichuan-Gaoxin/531/2018|EPI_ISL_355619|B
36	china	NP	2018	B/Sichuan-Gaoxin	EPI_ISL_355657	EPI1438927|NP|B/Sichuan-Gaoxin/531/2018|EPI_ISL_355657|B
37	china	NP	2018	B/Sichuan-Gaoxin	EPI_ISL_355685	EPI1439145|NP|B/Sichuan-Gaoxin/531/2018|EPI_ISL_355685|B
38	china	NP	2018	B/Guangdong-Nanshan	EPI_ISL_368244	EPI1508493|NP|B/Guangdong-Nanshan/38/2018|EPI_ISL_368244|B
39	china	NP	2018	B/Guangdong-Nanshan	EPI_ISL_358001	EPI1449406|NP|B/Guangdong-Nanshan/38/2018|EPI_ISL_358001|B
40	china	NP	2018	B/Guangdong-Nanshan	EPI_ISL_358002	EPI1449411|NP|B/Guangdong-Nanshan/2018-33566/2018|EPI_ISL_358002|B
41	china	NP	2018	B/Guangdong-Nanshan	EPI_ISL_347878	EPI1395340|NP|B/Guangdong-Nanshan/36/2018|EPI_ISL_347878|B
42	china	NP	2018	B/Guangdong-Nanshan	EPI_ISL_362443	EPI1481290|NP|B/Guangdong-Nanshan/38/2018|EPI_ISL_362443|B
43	china	NP	2018	B/Guangdong-Nanshan	EPI_ISL_356319	EPI1442775|NP|B/Guangdong-Nanshan/38/2018|EPI_ISL_356319|B
44	china	NP	2018	B/Fujian-Yanping	EPI_ISL_362484	EPI1481603|NP|B/Fujian-Yanping/11948/2018|EPI_ISL_362484|B
45	china	NP	2018	B/Jiangxi-Qingshanhu	EPI_ISL_362483	EPI1481598|NP|B/Jiangxi-Qingshanhu/314/2018|EPI_ISL_362483|B
46	china	NP	2018	B/Sichuan-Gaoxin	EPI_ISL_362482	EPI1481593|NP|B/Sichuan-Gaoxin/513/2018|EPI_ISL_362482|B
47	china	NP	2019	B/Guangxi-Xinbin	EPI_ISL_485425	EPI1809960|NP|B/Guangxi-Xinbin/1494/2019|EPI_ISL_485425|B
48	china	NP	2019	B/Shanghai-Changning	EPI_ISL_485433	EPI1809968|NP|B/Shanghai-Changning/11290/2019|EPI_ISL_485433|B
49	china	NP	2019	B/Sichuan-Anyue	EPI_ISL_485432	EPI1809967|NP|B/Sichuan-Anyue/11154/2019|EPI_ISL_485432|B
50	china	NP	2019	B/Ulsan	EPI_ISL_485501	EPI1810034|NP|B/Ulsan/1316/2019|EPI_ISL_485501|B
51	china	NP	2019	B/Shanghai-Changning	EPI_ISL_391310	EPI1592887|NP|B/Shanghai-Changning/1228/2019|EPI_ISL_391310|B
52	china	NP	2019	B/Sichuan-Yanjiang	EPI_ISL_485543	EPI1810040|NP|B/Sichuan-Yanjiang/11121/2019|EPI_ISL_485543|B
53	china	NP	2019	B/Fujian-Fuding	EPI_ISL_485542	EPI1810039|NP|B/Fujian-Fuding/31/2019|EPI_ISL_485542|B
54	china	NP	2019	B/Guangxi-Youjiang	EPI_ISL_377021	EPI1810594|NP|B/Guangxi-Youjiang/1573/2019|EPI_ISL_377021|B
55	china	NP	2019	B/Fujian-Chengxiang	EPI_ISL_377020	EPI1810593|NP|B/Fujian-Chengxiang/1567/2019|EPI_ISL_377020|B
56	china	NP	2019	B/Guangxi-Xixiangtang	EPI_ISL_377023	EPI1810596|NP|B/Guangxi-Xixiangtang/1578/2019|EPI_ISL_377023|B
57	china	NP	2019	B/Yunnan-Zhaoyang	EPI_ISL_377022	EPI1810595|NP|B/Yunnan-Zhaoyang/1629/2019|EPI_ISL_377022|B
58	china	NP	2019	B/Fujian-Gulou	EPI_ISL_377019	EPI1810592|NP|B/Fujian-Gulou/1449/2019|EPI_ISL_377019|B
59	china	NP	2019	B/Jiangsu-Haizhou	EPI_ISL_377018	EPI1810591|NP|B/Jiangsu-Haizhou/3214/2019|EPI_ISL_377018|B
60	china	NP	2019	B/Guangxi-Xixiangtang	EPI_ISL_377029	EPI1810602|NP|B/Guangxi-Xixiangtang/1574/2019|EPI_ISL_377029|B
61	china	NP	2019	B/Guangxi-Qinbei	EPI_ISL_377028	EPI1810601|NP|B/Guangxi-Qinbei/348/2019|EPI_ISL_377028|B
62	china	NP	2019	B/Hubei-Songzi	EPI_ISL_377031	EPI1810604|NP|B/Hubei-Songzi/1480/2019|EPI_ISL_377031|B
63	china	NP	2019	B/Guangxi-Xinbin	EPI_ISL_377030	EPI1810603|NP|B/Guangxi-Xinbin/1517/2019|EPI_ISL_377030|B
64	china	NP	2019	B/Shanghai-Pudongxin	EPI_ISL_377025	EPI1810598|NP|B/Shanghai-Pudongxin/11067/2019|EPI_ISL_377025|B
65	china	NP	2019	B/Shanghai-Xuhui	EPI_ISL_377024	EPI1810597|NP|B/Shanghai-Xuhui/1702/2019|EPI_ISL_377024|B
66	china	NP	2019	B/Guangxi-Hengxian	EPI_ISL_377027	EPI1810600|NP|B/Guangxi-Hengxian/382/2019|EPI_ISL_377027|B
67	china	NP	2019	B/Jiangxi-Yushui	EPI_ISL_377026	EPI1810599|NP|B/Jiangxi-Yushui/1501/2019|EPI_ISL_377026|B
68	china	NP	2019	B/Zhejiang-Nanhu	EPI_ISL_377037	EPI1810610|NP|B/Zhejiang-Nanhu/1459/2019|EPI_ISL_377037|B
69	china	NP	2019	B/Fujian-Sanyuan	EPI_ISL_377036	EPI1810609|NP|B/Fujian-Sanyuan/2504/2019|EPI_ISL_377036|B
70	china	NP	2019	B/Hubei-Maojian	EPI_ISL_377039	EPI1810612|NP|B/Hubei-Maojian/11089/2019|EPI_ISL_377039|B
71	china	NP	2019	B/Hubei-Huangshigang	EPI_ISL_377038	EPI1810611|NP|B/Hubei-Huangshigang/1561/2019|EPI_ISL_377038|B
72	china	NP	2019	B/Guizhou-Bijiang	EPI_ISL_377033	EPI1810606|NP|B/Guizhou-Bijiang/1516/2019|EPI_ISL_377033|B
73	china	NP	2019	B/Fujian-Siming	EPI_ISL_377032	EPI1810605|NP|B/Fujian-Siming/1464/2019|EPI_ISL_377032|B
74	china	NP	2019	B/Anhui-Jinan	EPI_ISL_377035	EPI1810608|NP|B/Anhui-Jinan/1713/2019|EPI_ISL_377035|B
75	china	NP	2019	B/Guangxi-Haicheng	EPI_ISL_377034	EPI1810607|NP|B/Guangxi-Haicheng/1804/2019|EPI_ISL_377034|B
76	china	NP	2019	B/Hunan-Heshan	EPI_ISL_377045	EPI1810618|NP|B/Hunan-Heshan/1537/2019|EPI_ISL_377045|B
77	china	NP	2019	B/Guizhou-Qixinguan	EPI_ISL_377047	EPI1810620|NP|B/Guizhou-Qixinguan/1443/2019|EPI_ISL_377047|B
78	china	NP	2019	B/Shanghai-Huangpu	EPI_ISL_377046	EPI1810619|NP|B/Shanghai-Huangpu/1571/2019|EPI_ISL_377046|B
79	china	NP	2019	B/Guangdong-Enping	EPI_ISL_377041	EPI1810614|NP|B/Guangdong-Enping/322/2019|EPI_ISL_377041|B
80	china	NP	2019	B/Hunan-Yueyanglou	EPI_ISL_377040	EPI1810613|NP|B/Hunan-Yueyanglou/1470/2019|EPI_ISL_377040|B
81	china	NP	2019	B/Hainan-Wenchang	EPI_ISL_377043	EPI1810616|NP|B/Hainan-Wenchang/1457/2019|EPI_ISL_377043|B
82	china	NP	2019	B/Guangdong-Chancheng	EPI_ISL_377042	EPI1810615|NP|B/Guangdong-Chancheng/1474/2019|EPI_ISL_377042|B
83	china	NP	2019	B/Jiangxi-Anyuan	EPI_ISL_377048	EPI1810621|NP|B/Jiangxi-Anyuan/1553/2019|EPI_ISL_377048|B
84	china	NP	2019	B/Yunnan-Chuxiong	EPI_ISL_367007	EPI1810700|NP|B/Yunnan-Chuxiong/11566/2019|EPI_ISL_367007|B
85	china	NP	2019	B/Shanghai-Huangpu	EPI_ISL_367006	EPI1810699|NP|B/Shanghai-Huangpu/1531/2019|EPI_ISL_367006|B
86	china	NP	2019	B/Shanghai-Huangpu	EPI_ISL_367014	EPI1810702|NP|B/Shanghai-Huangpu/1531/2019|EPI_ISL_367014|B
87	china	NP	2019	B/Yunnan-Chuxiong	EPI_ISL_367011	EPI1810701|NP|B/Yunnan-Chuxiong/11569/2019|EPI_ISL_367011|B
88	china	NP	2019	B/Guangxi-Xixiangtang	EPI_ISL_367084	EPI1810705|NP|B/Guangxi-Xixiangtang/1456/2019|EPI_ISL_367084|B
89	china	NP	2019	B/Guangxi-Xixiangtang	EPI_ISL_367086	EPI1810706|NP|B/Guangxi-Xixiangtang/1456/2019|EPI_ISL_367086|B
90	china	NP	2019	B/Shanghai-Putuo	EPI_ISL_367083	EPI1810704|NP|B/Shanghai-Putuo/1412/2019|EPI_ISL_367083|B
91	china	NP	2019	B/Shanghai-Putuo	EPI_ISL_367082	EPI1810703|NP|B/Shanghai-Putuo/1412/2019|EPI_ISL_367082|B
92	china	NP	2019	B/Hainan-Xiuying	EPI_ISL_367091	EPI1810707|NP|B/Hainan-Xiuying/1419/2019|EPI_ISL_367091|B
93	china	NP	2019	B/Hubei-Xiantao	EPI_ISL_402142	EPI1810251|NP|B/Hubei-Xiantao/2405/2019|EPI_ISL_402142|B
94	china	NP	2019	B/Jiangsu-Yixin	EPI_ISL_402143	EPI1810252|NP|B/Jiangsu-Yixin/349/2019|EPI_ISL_402143|B
95	china	NP	2019	B/Chongqing-Yuzhong	EPI_ISL_402141	EPI1810250|NP|B/Chongqing-Yuzhong/3165/2019|EPI_ISL_402141|B
96	china	NP	2019	B/Shandong-Dongying	EPI_ISL_402138	EPI1810247|NP|B/Shandong-Dongying/1593/2019|EPI_ISL_402138|B
97	china	NP	2019	B/Shandong-Huancui	EPI_ISL_402139	EPI1810248|NP|B/Shandong-Huancui/11225/2019|EPI_ISL_402139|B
98	china	NP	2019	B/Tianjin-Hedong	EPI_ISL_402136	EPI1810245|NP|B/Tianjin-Hedong/1507/2019|EPI_ISL_402136|B
99	china	NP	2019	B/Tianjin-Nankai	EPI_ISL_402137	EPI1810246|NP|B/Tianjin-Nankai/11134/2019|EPI_ISL_402137|B
100	china	NP	2019	B/Hubei-Hanyang	EPI_ISL_402150	EPI1810259|NP|B/Hubei-Hanyang/311/2019|EPI_ISL_402150|B
101	china	NP	2019	B/Tianjin-Nankai	EPI_ISL_402151	EPI1810260|NP|B/Tianjin-Nankai/11093/2019|EPI_ISL_402151|B
102	china	NP	2019	B/Yunnan-Longchuan	EPI_ISL_402148	EPI1810257|NP|B/Yunnan-Longchuan/345/2019|EPI_ISL_402148|B
103	china	NP	2019	B/Henan-Chuanhui	EPI_ISL_402149	EPI1810258|NP|B/Henan-Chuanhui/1661/2019|EPI_ISL_402149|B
104	china	NP	2019	B/Chongqing-Qianjiang	EPI_ISL_402146	EPI1810255|NP|B/Chongqing-Qianjiang/3140/2019|EPI_ISL_402146|B
105	china	NP	2019	B/Xinjiang-Yining	EPI_ISL_402147	EPI1810256|NP|B/Xinjiang-Yining/1613/2019|EPI_ISL_402147|B
106	china	NP	2019	B/Shandong-Jiaxiang	EPI_ISL_402144	EPI1810253|NP|B/Shandong-Jiaxiang/311/2019|EPI_ISL_402144|B
107	china	NP	2019	B/Jiangsu-Quanshan	EPI_ISL_402145	EPI1810254|NP|B/Jiangsu-Quanshan/11973/2019|EPI_ISL_402145|B
108	china	NP	2019	B/Shanghai-Changning	EPI_ISL_367341	EPI1810680|NP|B/Shanghai-Changning/1583/2019|EPI_ISL_367341|B
109	china	NP	2019	B/Neimenggu-Kundoulun	EPI_ISL_367340	EPI1810679|NP|B/Neimenggu-Kundoulun/1354/2019|EPI_ISL_367340|B
110	china	NP	2019	B/Guizhou-Honghuagang	EPI_ISL_367342	EPI1810681|NP|B/Guizhou-Honghuagang/1438/2019|EPI_ISL_367342|B
111	china	NP	2019	B/Hubei-Huangshigang	EPI_ISL_367339	EPI1810678|NP|B/Hubei-Huangshigang/1506/2019|EPI_ISL_367339|B
112	china	NP	2019	B/Zhejiang-Wuxin	EPI_ISL_367338	EPI1810677|NP|B/Zhejiang-Wuxin/1431/2019|EPI_ISL_367338|B
113	china	NP	2019	B/Zhejiang-Nanhu	EPI_ISL_367344	EPI1810682|NP|B/Zhejiang-Nanhu/1415/2019|EPI_ISL_367344|B
114	china	NP	2019	B/Xinjiang-Tianshan	EPI_ISL_402188	EPI1810293|NP|B/Xinjiang-Tianshan/11350/2019|EPI_ISL_402188|B
115	china	NP	2019	B/Shanghai-Jinshan	EPI_ISL_402186	EPI1810237|NP|B/Shanghai-Jinshan/1885/2019|EPI_ISL_402186|B
116	china	NP	2019	B/Jiangsu-Tinghu	EPI_ISL_402196	EPI1810301|NP|B/Jiangsu-Tinghu/11906/2019|EPI_ISL_402196|B
117	china	NP	2019	B/Zhejiang-Jiaojiang	EPI_ISL_402194	EPI1810299|NP|B/Zhejiang-Jiaojiang/11018/2019|EPI_ISL_402194|B
118	china	NP	2019	B/Zhejiang-Linhai	EPI_ISL_402195	EPI1810300|NP|B/Zhejiang-Linhai/11097/2019|EPI_ISL_402195|B
119	china	NP	2019	B/Zhejiang-Yuecheng	EPI_ISL_402192	EPI1810297|NP|B/Zhejiang-Yuecheng/11207/2019|EPI_ISL_402192|B
120	china	NP	2019	B/Hunan-Jiahe	EPI_ISL_402200	EPI1810304|NP|B/Hunan-Jiahe/327/2019|EPI_ISL_402200|B
121	china	NP	2019	B/Sichuan-Shunqing	EPI_ISL_402231	EPI1810329|NP|B/Sichuan-Shunqing/1725/2019|EPI_ISL_402231|B
122	china	NP	2019	B/Sichuan-Guangan	EPI_ISL_402236	EPI1810334|NP|B/Sichuan-Guangan/1829/2019|EPI_ISL_402236|B
123	china	NP	2019	B/Sichuan-Guangan	EPI_ISL_402237	EPI1810335|NP|B/Sichuan-Guangan/1829/2019|EPI_ISL_402237|B
124	china	NP	2019	B/Chongqing-Banan	EPI_ISL_402234	EPI1810332|NP|B/Chongqing-Banan/321/2019|EPI_ISL_402234|B
125	china	NP	2019	B/Jiangxi-Yuanzhou	EPI_ISL_402235	EPI1810333|NP|B/Jiangxi-Yuanzhou/11696/2019|EPI_ISL_402235|B
126	china	NP	2019	B/Sichuan-Yanjiang	EPI_ISL_402232	EPI1810330|NP|B/Sichuan-Yanjiang/1889/2019|EPI_ISL_402232|B
127	china	NP	2019	B/Shaanxi-Xincheng	EPI_ISL_402233	EPI1810331|NP|B/Shaanxi-Xincheng/11453/2019|EPI_ISL_402233|B
128	china	NP	2019	B/Chongqing-Yuzhong	EPI_ISL_402246	EPI1810344|NP|B/Chongqing-Yuzhong/11842/2019|EPI_ISL_402246|B
129	china	NP	2019	B/Shanghai-Changning	EPI_ISL_389957	EPI1585754|NP|B/Shanghai-Changning/1228/2019|EPI_ISL_389957|B
130	china	NP	2019	B/Tianjin-Hedong	EPI_ISL_402247	EPI1810345|NP|B/Tianjin-Hedong/1507/2019|EPI_ISL_402247|B
131	china	NP	2019	B/Guangxi-Jinchengjiang	EPI_ISL_402245	EPI1810343|NP|B/Guangxi-Jinchengjiang/13428/2019|EPI_ISL_402245|B
132	china	NP	2019	B/Yunnan-Yingjiang	EPI_ISL_402242	EPI1810340|NP|B/Yunnan-Yingjiang/364/2019|EPI_ISL_402242|B
133	china	NP	2019	B/Anhui-Jinan	EPI_ISL_402243	EPI1810341|NP|B/Anhui-Jinan/11001/2019|EPI_ISL_402243|B
134	china	NP	2019	B/Hubei-Duodao	EPI_ISL_402240	EPI1810338|NP|B/Hubei-Duodao/1857/2019|EPI_ISL_402240|B
135	china	NP	2019	B/Zhejiang-Lucheng	EPI_ISL_402241	EPI1810339|NP|B/Zhejiang-Lucheng/11036/2019|EPI_ISL_402241|B
136	china	NP	2019	B/Chongqing-Yuzhong	EPI_ISL_402254	EPI1810352|NP|B/Chongqing-Yuzhong/11958/2019|EPI_ISL_402254|B
137	china	NP	2019	B/Shanghai-Baoshan	EPI_ISL_402253	EPI1810351|NP|B/Shanghai-Baoshan/345/2019|EPI_ISL_402253|B
138	china	NP	2019	B/Hunan-Suxian	EPI_ISL_402250	EPI1810348|NP|B/Hunan-Suxian/11134/2019|EPI_ISL_402250|B
139	china	NP	2019	B/Shanghai-Songjiang	EPI_ISL_402248	EPI1810346|NP|B/Shanghai-Songjiang/1895/2019|EPI_ISL_402248|B
140	china	NP	2019	B/Zhejiang-Yongkang	EPI_ISL_402286	EPI1810383|NP|B/Zhejiang-Yongkang/1872/2019|EPI_ISL_402286|B
141	china	NP	2019	B/Fujian-Cangshan	EPI_ISL_402287	EPI1810384|NP|B/Fujian-Cangshan/1876/2019|EPI_ISL_402287|B
142	china	NP	2019	B/Hunan-Yuhu	EPI_ISL_402284	EPI1810381|NP|B/Hunan-Yuhu/1838/2019|EPI_ISL_402284|B
143	china	NP	2019	B/Zhejiang-Yuecheng	EPI_ISL_402285	EPI1810382|NP|B/Zhejiang-Yuecheng/11151/2019|EPI_ISL_402285|B
144	china	NP	2019	B/Zhejiang-Haishu	EPI_ISL_402290	EPI1810387|NP|B/Zhejiang-Haishu/11866/2019|EPI_ISL_402290|B
145	china	NP	2019	B/Anhui-Baohe	EPI_ISL_402288	EPI1810385|NP|B/Anhui-Baohe/3117/2019|EPI_ISL_402288|B
146	china	NP	2019	B/Shanghai-Jingan	EPI_ISL_402289	EPI1810386|NP|B/Shanghai-Jingan/11943/2019|EPI_ISL_402289|B
147	china	NP	2020	B/Liaoning-Huanggu	EPI_ISL_485406	EPI1809943|NP|B/Liaoning-Huanggu/1346/2020|EPI_ISL_485406|B
148	china	NP	2020	B/Fujian-Xinluo	EPI_ISL_485405	EPI1809942|NP|B/Fujian-Xinluo/1714/2020|EPI_ISL_485405|B
149	china	NP	2020	B/Yunnan-Hongta	EPI_ISL_485404	EPI1809941|NP|B/Yunnan-Hongta/1614/2020|EPI_ISL_485404|B
150	china	NP	2020	B/Hunan-Heshan	EPI_ISL_485403	EPI1809940|NP|B/Hunan-Heshan/1243/2020|EPI_ISL_485403|B
151	china	NP	2020	B/Gansu-Xifeng	EPI_ISL_485402	EPI1809939|NP|B/Gansu-Xifeng/1165/2020|EPI_ISL_485402|B
152	china	NP	2020	B/Hunan-Daxiang	EPI_ISL_485413	EPI1809950|NP|B/Hunan-Daxiang/120/2020|EPI_ISL_485413|B
153	china	NP	2020	B/Hunan-Louxin	EPI_ISL_485431	EPI1809966|NP|B/Hunan-Louxin/125/2020|EPI_ISL_485431|B
154	china	NP	2020	B/Yunnan-Gucheng	EPI_ISL_485430	EPI1809965|NP|B/Yunnan-Gucheng/135/2020|EPI_ISL_485430|B
155	china	NP	2020	B/Hunan-Heshan	EPI_ISL_485429	EPI1809964|NP|B/Hunan-Heshan/1107/2020|EPI_ISL_485429|B
156	china	NP	2020	B/Yunnan-Chuxiong	EPI_ISL_485428	EPI1809963|NP|B/Yunnan-Chuxiong/199/2020|EPI_ISL_485428|B
157	china	NP	2020	B/Jiangsu-Chongchuan	EPI_ISL_485427	EPI1809962|NP|B/Jiangsu-Chongchuan/12290/2020|EPI_ISL_485427|B
158	china	NP	2020	B/Liaoning-Shuangta	EPI_ISL_485426	EPI1809961|NP|B/Liaoning-Shuangta/1137/2020|EPI_ISL_485426|B
159	china	NP	2020	B/Yunnan-Wenshan	EPI_ISL_485439	EPI1809974|NP|B/Yunnan-Wenshan/1259/2020|EPI_ISL_485439|B
160	china	NP	2020	B/Guizhou-Xixiu	EPI_ISL_485438	EPI1809973|NP|B/Guizhou-Xixiu/19/2020|EPI_ISL_485438|B
161	china	NP	2020	B/Chongqing-Banan	EPI_ISL_485437	EPI1809972|NP|B/Chongqing-Banan/150/2020|EPI_ISL_485437|B
162	china	NP	2020	B/Henan-Hubin	EPI_ISL_485436	EPI1809971|NP|B/Henan-Hubin/138/2020|EPI_ISL_485436|B
163	china	NP	2020	B/Yunnan-Qilin	EPI_ISL_485435	EPI1809970|NP|B/Yunnan-Qilin/163/2020|EPI_ISL_485435|B
164	china	NP	2020	B/Jiangsu-Chongchuan	EPI_ISL_485434	EPI1809969|NP|B/Jiangsu-Chongchuan/12292/2020|EPI_ISL_485434|B
165	china	NP	2020	B/Zhejiang-Yiwu	EPI_ISL_485443	EPI1809978|NP|B/Zhejiang-Yiwu/1168/2020|EPI_ISL_485443|B
166	china	NP	2020	B/Fujian-Xinluo	EPI_ISL_485442	EPI1809977|NP|B/Fujian-Xinluo/1483/2020|EPI_ISL_485442|B
167	china	NP	2020	B/Liaoning-Xinlongtai	EPI_ISL_485441	EPI1809976|NP|B/Liaoning-Xinlongtai/1205/2020|EPI_ISL_485441|B
168	china	NP	2020	B/Guangdong-Zhenjiang	EPI_ISL_485440	EPI1809975|NP|B/Guangdong-Zhenjiang/1233/2020|EPI_ISL_485440|B
169	china	NP	2020	B/Shandong-Decheng	EPI_ISL_485539	EPI1810036|NP|B/Shandong-Decheng/151/2020|EPI_ISL_485539|B
170	china	NP	2020	B/Tianjin-Nankai	EPI_ISL_485538	EPI1810035|NP|B/Tianjin-Nankai/187/2020|EPI_ISL_485538|B
171	china	NP	2020	B/Yunnan-Wenshan	EPI_ISL_522415	EPI1809925|NP|B/Yunnan-Wenshan/1438/2020|EPI_ISL_522415|B
172	china	NP	2020	B/Hubei-Wujiagang	EPI_ISL_485551	EPI1810048|NP|B/Hubei-Wujiagang/12/2020|EPI_ISL_485551|B
173	china	NP	2020	B/Yunnan-Wenshan	EPI_ISL_522414	EPI1809924|NP|B/Yunnan-Wenshan/1436/2020|EPI_ISL_522414|B
174	china	NP	2020	B/Sichuan-Ziliujing	EPI_ISL_485550	EPI1810047|NP|B/Sichuan-Ziliujing/18/2020|EPI_ISL_485550|B
175	china	NP	2020	B/Fujian-Xinluo	EPI_ISL_522413	EPI1809923|NP|B/Fujian-Xinluo/1719/2020|EPI_ISL_522413|B
176	china	NP	2020	B/Henan-Longting	EPI_ISL_485549	EPI1810046|NP|B/Henan-Longting/113/2020|EPI_ISL_485549|B
177	china	NP	2020	B/Yunnan-Wenshan	EPI_ISL_522412	EPI1809922|NP|B/Yunnan-Wenshan/1479/2020|EPI_ISL_522412|B
178	china	NP	2020	B/Hebei-Luquan	EPI_ISL_485548	EPI1810045|NP|B/Hebei-Luquan/114/2020|EPI_ISL_485548|B
179	china	NP	2020	B/Fujian-Xinluo	EPI_ISL_522411	EPI1809921|NP|B/Fujian-Xinluo/1487/2020|EPI_ISL_522411|B
180	china	NP	2020	B/Fujian-Xinluo	EPI_ISL_485547	EPI1810044|NP|B/Fujian-Xinluo/122/2020|EPI_ISL_485547|B
181	china	NP	2020	B/Fujian-Xinluo	EPI_ISL_522410	EPI1809920|NP|B/Fujian-Xinluo/1487/2020|EPI_ISL_522410|B
182	china	NP	2020	B/Hubei-Huangshigang	EPI_ISL_485546	EPI1810043|NP|B/Hubei-Huangshigang/119/2020|EPI_ISL_485546|B
183	china	NP	2020	B/Zhejiang-Kecheng	EPI_ISL_485545	EPI1810042|NP|B/Zhejiang-Kecheng/114/2020|EPI_ISL_485545|B
184	china	NP	2020	B/Shanghai-Jingan	EPI_ISL_485544	EPI1810041|NP|B/Shanghai-Jingan/198/2020|EPI_ISL_485544|B
185	china	NP	2020	B/Fujian-Xinluo	EPI_ISL_522417	EPI1809927|NP|B/Fujian-Xinluo/1719/2020|EPI_ISL_522417|B
186	china	NP	2020	B/Zhejiang-Kecheng	EPI_ISL_485553	EPI1810050|NP|B/Zhejiang-Kecheng/114/2020|EPI_ISL_485553|B
187	china	NP	2020	B/Fujian-Xinluo	EPI_ISL_522416	EPI1809926|NP|B/Fujian-Xinluo/1675/2020|EPI_ISL_522416|B
188	china	NP	2020	B/Hunan-Yuhu	EPI_ISL_485552	EPI1810049|NP|B/Hunan-Yuhu/114/2020|EPI_ISL_485552|B
189	china	NP	2020	B/Hunan-Daxaing	EPI_ISL_528918	EPI1801550|NP|B/Hunan-Daxaing/120/2020|EPI_ISL_528918|B
190	china	NP	2020	B/Jiangxi-Yuanzhou	EPI_ISL_768554	EPI1840875|NP|B/Jiangxi-Yuanzhou/11997/2020|EPI_ISL_768554|B
191	china	NP	2020	B/Jiangxi-Yushui	EPI_ISL_768553	EPI1840867|NP|B/Jiangxi-Yushui/340/2020|EPI_ISL_768553|B
192	china	NP	2020	B/Guizhou-Douyun	EPI_ISL_768552	EPI1840859|NP|B/Guizhou-Douyun/11021/2020|EPI_ISL_768552|B
193	china	NP	2020	B/Jiangxi-Yushui	EPI_ISL_768559	EPI1840915|NP|B/Jiangxi-Yushui/375/2020|EPI_ISL_768559|B
194	china	NP	2020	B/Jiangxi-Yushui	EPI_ISL_768558	EPI1840907|NP|B/Jiangxi-Yushui/374/2020|EPI_ISL_768558|B
[truncated: 4,069 more rows]

## Sheet: Sheet2
country	protein	Number of original sequences	Processed sequence count	Year distribution
china	HA	1941	905	{2016: 100, 2017: 100, 2018: 100, 2019: 100, 2020: 100, 2021: 100, 2022: 100, 2023: 100, 2024: 100}
china	NA	1753	900	{2016: 100, 2017: 100, 2018: 100, 2019: 100, 2020: 100, 2021: 100, 2022: 100, 2023: 100, 2024: 100}
china	NP	1560	416	{2016: 7, 2017: 5, 2018: 34, 2019: 100, 2020: 100, 2021: 100, 2022: 41, 2023: 10, 2024: 19}
the United States	HA	13378	859	{2016: 100, 2017: 100, 2018: 100, 2019: 100, 2020: 100, 2021: 81, 2022: 78, 2023: 100, 2024: 100}
the United States	NA	13318	858	{2016: 100, 2017: 100, 2018: 100, 2019: 100, 2020: 100, 2021: 80, 2022: 78, 2023: 100, 2024: 100}
the United States	NP	13323	852	{2016: 100, 2017: 100, 2018: 100, 2019: 100, 2020: 100, 2021: 74, 2022: 78, 2023: 100, 2024: 100}
Australia	HA	1814	490	{2016: 36, 2017: 39, 2018: 23, 2019: 100, 2020: 36, 2021: 12, 2022: 44, 2023: 100, 2024: 100}
Australia	NA	1798	482	{2016: 32, 2017: 38, 2018: 21, 2019: 100, 2020: 36, 2021: 12, 2022: 43, 2023: 100, 2024: 100}
Australia	NP	365	306	{2016: 3, 2017: 5, 2018: 6, 2019: 60, 2020: 13, 2021: 4, 2022: 16, 2023: 99, 2024: 100}

## Sheet: Sheet3
country	protein	year	Sequence quantity
china	HA	2016	100
china	HA	2017	100
china	HA	2018	100
china	HA	2019	100
china	HA	2020	100
china	HA	2021	100
china	HA	2022	100
china	HA	2023	100
china	HA	2024	100
china	NA	2016	100
china	NA	2017	100
china	NA	2018	100
china	NA	2019	100
china	NA	2020	100
china	NA	2021	100
china	NA	2022	100
china	NA	2023	100
china	NA	2024	100
china	NP	2016	7
china	NP	2017	5
china	NP	2018	34
china	NP	2019	100
china	NP	2020	100
china	NP	2021	100
china	NP	2022	41
china	NP	2023	10
china	NP	2024	19
the United States	HA	2016	100
the United States	HA	2017	100
the United States	HA	2018	100
the United States	HA	2019	100
the United States	HA	2020	100
the United States	HA	2021	81
the United States	HA	2022	78
the United States	HA	2023	100
the United States	HA	2024	100
the United States	NA	2016	100
the United States	NA	2017	100
the United States	NA	2018	100
the United States	NA	2019	100
the United States	NA	2020	100
the United States	NA	2021	80
the United States	NA	2022	78
the United States	NA	2023	100
the United States	NA	2024	100
the United States	NP	2016	100
the United States	NP	2017	100
the United States	NP	2018	100
the United States	NP	2019	100
the United States	NP	2020	100
the United States	NP	2021	74
the United States	NP	2022	78
the United States	NP	2023	100
the United States	NP	2024	100
Australia	HA	2016	36
Australia	HA	2017	39
Australia	HA	2018	23
Australia	HA	2019	100
Australia	HA	2020	36
Australia	HA	2021	12
Australia	HA	2022	44
Australia	HA	2023	100
Australia	HA	2024	100
Australia	NA	2016	32
Australia	NA	2017	38
Australia	NA	2018	21
Australia	NA	2019	100
Australia	NA	2020	36
Australia	NA	2021	12
Australia	NA	2022	43
Australia	NA	2023	100
Australia	NA	2024	100
Australia	NP	2016	3
Australia	NP	2017	5
Australia	NP	2018	6
Australia	NP	2019	60
Australia	NP	2020	13
Australia	NP	2021	4
Australia	NP	2022	16
Australia	NP	2023	99
Australia	NP	2024	100
