# Supplementary material for: Deceleration and rebound of hemagglutinin divergence in influenza B/Victoria across COVID-19 NPI phases (2016–2024)
Source: Front Microbiol. 2026 Feb 25;17:1791792. doi: 10.3389/fmicb.2026.1791792 (PMC13011507; doi:10.3389/fmicb.2026.1791792)
Supplement: Supplementary Table 2 — Summary of sequence counts for HA, NA, and NP genes, and the subset of isolates with complete three-gene data, by country and year. [file Table_2.xlsx]

## Sheet: Sheet1
China HA&NA&NP（416条）	Sequence ID	the United States HA&NA&NP（830条）	Sequence ID	Australia HA&NA&NP（132条）	Sequence ID
	EPI_ISL_235573		EPI_ISL_229379		EPI_ISL_249161
	EPI_ISL_234663		EPI_ISL_225283		EPI_ISL_227610
	EPI_ISL_234668		EPI_ISL_229378		EPI_ISL_227624
	EPI_ISL_238816		EPI_ISL_241665		EPI_ISL_269264
	EPI_ISL_255291		EPI_ISL_229377		EPI_ISL_312543
	EPI_ISL_255293		EPI_ISL_225281		EPI_ISL_269274
	EPI_ISL_255292		EPI_ISL_241671		EPI_ISL_293747
	EPI_ISL_303189		EPI_ISL_229383		EPI_ISL_293752
	EPI_ISL_303190		EPI_ISL_225287		EPI_ISL_397066
	EPI_ISL_283389		EPI_ISL_225286		EPI_ISL_338964
	EPI_ISL_277662		EPI_ISL_225285		EPI_ISL_312759
	EPI_ISL_282049		EPI_ISL_241668		EPI_ISL_338963
	EPI_ISL_362499		EPI_ISL_225284		EPI_ISL_312542
	EPI_ISL_356355		EPI_ISL_229387		EPI_ISL_398589
	EPI_ISL_356375		EPI_ISL_225291		EPI_ISL_401943
	EPI_ISL_342196		EPI_ISL_229386		EPI_ISL_401940
	EPI_ISL_342198		EPI_ISL_225290		EPI_ISL_401941
	EPI_ISL_342195		EPI_ISL_241673		EPI_ISL_401939
	EPI_ISL_309748		EPI_ISL_225289		EPI_ISL_377369
	EPI_ISL_309749		EPI_ISL_241672		EPI_ISL_364617
	EPI_ISL_309750		EPI_ISL_241679		EPI_ISL_364619
	EPI_ISL_309751		EPI_ISL_225294		EPI_ISL_364618
	EPI_ISL_309744		EPI_ISL_241677		EPI_ISL_476800
	EPI_ISL_309745		EPI_ISL_229389		EPI_ISL_493196
	EPI_ISL_309746		EPI_ISL_225293		EPI_ISL_430301
	EPI_ISL_309747		EPI_ISL_225292		EPI_ISL_430298
	EPI_ISL_330526		EPI_ISL_225299		EPI_ISL_479653
	EPI_ISL_330521		EPI_ISL_225298		EPI_ISL_479652
	EPI_ISL_330523		EPI_ISL_229393		EPI_ISL_509999
	EPI_ISL_330540		EPI_ISL_225297		EPI_ISL_534306
	EPI_ISL_314485		EPI_ISL_229392		EPI_ISL_534307
	EPI_ISL_314480		EPI_ISL_225303		EPI_ISL_419646
	EPI_ISL_314482		EPI_ISL_225302		EPI_ISL_419647
	EPI_ISL_353521		EPI_ISL_225301		EPI_ISL_419644
	EPI_ISL_355619		EPI_ISL_225306		EPI_ISL_419645
	EPI_ISL_355657		EPI_ISL_229401		EPI_ISL_4197193
	EPI_ISL_355685		EPI_ISL_225311		EPI_ISL_3836430
	EPI_ISL_368244		EPI_ISL_229410		EPI_ISL_6424990
	EPI_ISL_358001		EPI_ISL_229409		EPI_ISL_6424991
	EPI_ISL_358002		EPI_ISL_225312		EPI_ISL_16003444
	EPI_ISL_347878		EPI_ISL_229413		EPI_ISL_16825346
	EPI_ISL_362443		EPI_ISL_229412		EPI_ISL_16003443
	EPI_ISL_356319		EPI_ISL_229419		EPI_ISL_14115536
	EPI_ISL_362484		EPI_ISL_229418		EPI_ISL_16003452
	EPI_ISL_362483		EPI_ISL_229417		EPI_ISL_16003455
	EPI_ISL_362482		EPI_ISL_229416		EPI_ISL_16003449
	EPI_ISL_485425		EPI_ISL_229423		EPI_ISL_16003450
	EPI_ISL_485433		EPI_ISL_229422		EPI_ISL_16003451
	EPI_ISL_485432		EPI_ISL_229426		EPI_ISL_16014505
	EPI_ISL_485501		EPI_ISL_229425		EPI_ISL_13984050
	EPI_ISL_391310		EPI_ISL_249904		EPI_ISL_13531232
	EPI_ISL_485543		EPI_ISL_229430		EPI_ISL_16014532
	EPI_ISL_485542		EPI_ISL_229434		EPI_ISL_16003456
	EPI_ISL_377021		EPI_ISL_229433		EPI_ISL_16014530
	EPI_ISL_377020		EPI_ISL_241727		EPI_ISL_16014531
	EPI_ISL_377023		EPI_ISL_249917		EPI_ISL_17445378
	EPI_ISL_377022		EPI_ISL_249920		EPI_ISL_18876735
	EPI_ISL_377019		EPI_ISL_243855		EPI_ISL_19711404
	EPI_ISL_377018		EPI_ISL_243859		EPI_ISL_19711406
	EPI_ISL_377029		EPI_ISL_243858		EPI_ISL_19676580
	EPI_ISL_377028		EPI_ISL_243857		EPI_ISL_19676577
	EPI_ISL_377031		EPI_ISL_243856		EPI_ISL_19676578
	EPI_ISL_377030		EPI_ISL_243863		EPI_ISL_19676579
	EPI_ISL_377025		EPI_ISL_243861		EPI_ISL_19676604
	EPI_ISL_377024		EPI_ISL_276627		EPI_ISL_19711421
	EPI_ISL_377027		EPI_ISL_243860		EPI_ISL_19676605
	EPI_ISL_377026		EPI_ISL_243867		EPI_ISL_19711419
	EPI_ISL_377037		EPI_ISL_243871		EPI_ISL_19676596
	EPI_ISL_377036		EPI_ISL_243874		EPI_ISL_19711413
	EPI_ISL_377039		EPI_ISL_243879		EPI_ISL_19676599
	EPI_ISL_377038		EPI_ISL_243878		EPI_ISL_19711409
	EPI_ISL_377033		EPI_ISL_243877		EPI_ISL_19711372
	EPI_ISL_377032		EPI_ISL_243882		EPI_ISL_19711373
	EPI_ISL_377035		EPI_ISL_243881		EPI_ISL_19711375
	EPI_ISL_377034		EPI_ISL_243880		EPI_ISL_19711368
	EPI_ISL_377045		EPI_ISL_243884		EPI_ISL_19711365
	EPI_ISL_377047		EPI_ISL_243889		EPI_ISL_19711366
	EPI_ISL_377046		EPI_ISL_243888		EPI_ISL_19711367
	EPI_ISL_377041		EPI_ISL_243896		EPI_ISL_19711391
	EPI_ISL_377040		EPI_ISL_243907		EPI_ISL_19711384
	EPI_ISL_377043		EPI_ISL_233667		EPI_ISL_19711385
	EPI_ISL_377042		EPI_ISL_243906		EPI_ISL_19711387
	EPI_ISL_377048		EPI_ISL_243905		EPI_ISL_19711380
	EPI_ISL_367007		EPI_ISL_233664		EPI_ISL_19711381
	EPI_ISL_367006		EPI_ISL_243904		EPI_ISL_19711382
	EPI_ISL_367014		EPI_ISL_243908		EPI_ISL_19711383
	EPI_ISL_367011		EPI_ISL_233699		EPI_ISL_19711376
	EPI_ISL_367084		EPI_ISL_233698		EPI_ISL_19711379
	EPI_ISL_367086		EPI_ISL_233702		EPI_ISL_19676620
	EPI_ISL_367083		EPI_ISL_233701		EPI_ISL_19711438
	EPI_ISL_367082		EPI_ISL_233711		EPI_ISL_19676622
	EPI_ISL_367091		EPI_ISL_233714		EPI_ISL_19676623
	EPI_ISL_402142		EPI_ISL_233713		EPI_ISL_19676616
	EPI_ISL_402143		EPI_ISL_233733		EPI_ISL_19676617
	EPI_ISL_402141		EPI_ISL_290820		EPI_ISL_19711433
	EPI_ISL_402138		EPI_ISL_249861		EPI_ISL_19676619
	EPI_ISL_402139		EPI_ISL_249865		EPI_ISL_19676612
	EPI_ISL_402136		EPI_ISL_290826		EPI_ISL_19676613
	EPI_ISL_402137		EPI_ISL_249869		EPI_ISL_19676614
	EPI_ISL_402150		EPI_ISL_249868		EPI_ISL_19676615
	EPI_ISL_402151		EPI_ISL_249874		EPI_ISL_19711424
	EPI_ISL_402148		EPI_ISL_249872		EPI_ISL_19676624
	EPI_ISL_402149		EPI_ISL_249878		EPI_ISL_19676625
	EPI_ISL_402146		EPI_ISL_249877		EPI_ISL_19676626
	EPI_ISL_402147		EPI_ISL_249886		EPI_ISL_19711443
	EPI_ISL_402144		EPI_ISL_249888		EPI_ISL_19731498
	EPI_ISL_402145		EPI_ISL_249895		EPI_ISL_19731468
	EPI_ISL_367341		EPI_ISL_249894		EPI_ISL_19731487
	EPI_ISL_367340		EPI_ISL_249893		EPI_ISL_19504939
	EPI_ISL_367342		EPI_ISL_249892		EPI_ISL_19338021
	EPI_ISL_367339		EPI_ISL_249896		EPI_ISL_19504938
	EPI_ISL_367338		EPI_ISL_290859		EPI_ISL_19338020
	EPI_ISL_367344		EPI_ISL_249905		EPI_ISL_19504941
	EPI_ISL_402188		EPI_ISL_17037627		EPI_ISL_19338019
	EPI_ISL_402186		EPI_ISL_17037626		EPI_ISL_19504940
	EPI_ISL_402196		EPI_ISL_249918		EPI_ISL_19338018
	EPI_ISL_402194		EPI_ISL_17037635		EPI_ISL_19504943
	EPI_ISL_402195		EPI_ISL_17037634		EPI_ISL_19338017
	EPI_ISL_402192		EPI_ISL_17037633		EPI_ISL_19504942
	EPI_ISL_402200		EPI_ISL_17037639		EPI_ISL_19500846
	EPI_ISL_402231		EPI_ISL_17037638		EPI_ISL_19338016
	EPI_ISL_402236		EPI_ISL_17037667		EPI_ISL_19500857
	EPI_ISL_402237		EPI_ISL_17037671		EPI_ISL_19500856
	EPI_ISL_402234		EPI_ISL_17037673		EPI_ISL_19500859
	EPI_ISL_402235		EPI_ISL_17037672		EPI_ISL_19500858
	EPI_ISL_402232		EPI_ISL_256111		EPI_ISL_19500861
	EPI_ISL_402233		EPI_ISL_256110		EPI_ISL_19500860
	EPI_ISL_402246		EPI_ISL_258157		EPI_ISL_19500863
	EPI_ISL_389957		EPI_ISL_17037676		EPI_ISL_19500862
	EPI_ISL_402247		EPI_ISL_258156		EPI_ISL_19500849
	EPI_ISL_402245		EPI_ISL_258163		EPI_ISL_19500848
	EPI_ISL_402242		EPI_ISL_256114		EPI_ISL_19500853
	EPI_ISL_402243		EPI_ISL_17037680		EPI_ISL_19500855
	EPI_ISL_402240		EPI_ISL_258171		EPI_ISL_19500854
	EPI_ISL_402241		EPI_ISL_258170		EPI_ISL_19338003
	EPI_ISL_402254		EPI_ISL_258169		EPI_ISL_19338002
	EPI_ISL_402253		EPI_ISL_258168		EPI_ISL_19338015
	EPI_ISL_402250		EPI_ISL_258175		EPI_ISL_19338014
	EPI_ISL_402248		EPI_ISL_258174		EPI_ISL_19338012
	EPI_ISL_402286		EPI_ISL_258172		EPI_ISL_19338010
	EPI_ISL_402287		EPI_ISL_258183		EPI_ISL_19500873
	EPI_ISL_402284		EPI_ISL_258182		EPI_ISL_19500872
	EPI_ISL_402285		EPI_ISL_258181		EPI_ISL_19500865
	EPI_ISL_402290		EPI_ISL_258180		EPI_ISL_19500864
	EPI_ISL_402288		EPI_ISL_258186		EPI_ISL_19500867
	EPI_ISL_402289		EPI_ISL_258185		EPI_ISL_19500866
	EPI_ISL_485406		EPI_ISL_276630		EPI_ISL_19500869
	EPI_ISL_485405		EPI_ISL_258199		EPI_ISL_19500871
	EPI_ISL_485404		EPI_ISL_258196		EPI_ISL_19500870
	EPI_ISL_485403		EPI_ISL_276636
	EPI_ISL_485402		EPI_ISL_276638
	EPI_ISL_485413		EPI_ISL_243875
	EPI_ISL_485431		EPI_ISL_276640
	EPI_ISL_485430		EPI_ISL_276641
	EPI_ISL_485429		EPI_ISL_276642
	EPI_ISL_485428		EPI_ISL_282787
	EPI_ISL_485427		EPI_ISL_243876
	EPI_ISL_485426		EPI_ISL_276648
	EPI_ISL_485439		EPI_ISL_243892
	EPI_ISL_485438		EPI_ISL_268476
	EPI_ISL_485437		EPI_ISL_268477
	EPI_ISL_485436		EPI_ISL_243898
	EPI_ISL_485435		EPI_ISL_243903
	EPI_ISL_485434		EPI_ISL_243902
	EPI_ISL_485443		EPI_ISL_268484
	EPI_ISL_485442		EPI_ISL_268485
	EPI_ISL_485441		EPI_ISL_264389
	EPI_ISL_485440		EPI_ISL_268486
	EPI_ISL_485539		EPI_ISL_268487
	EPI_ISL_485538		EPI_ISL_268483
	EPI_ISL_522415		EPI_ISL_264387
	EPI_ISL_485551		EPI_ISL_264396
	EPI_ISL_522414		EPI_ISL_268494
	EPI_ISL_485550		EPI_ISL_268488
	EPI_ISL_522413		EPI_ISL_264392
	EPI_ISL_485549		EPI_ISL_264393
	EPI_ISL_522412		EPI_ISL_268490
	EPI_ISL_485548		EPI_ISL_264405
	EPI_ISL_522411		EPI_ISL_264406
	EPI_ISL_485547		EPI_ISL_264401
	EPI_ISL_522410		EPI_ISL_264402
	EPI_ISL_485546		EPI_ISL_264412
	EPI_ISL_485545		EPI_ISL_264408
	EPI_ISL_485544		EPI_ISL_264410
	EPI_ISL_522417		EPI_ISL_305157
	EPI_ISL_485553		EPI_ISL_306182
	EPI_ISL_522416		EPI_ISL_305158
	EPI_ISL_485552		EPI_ISL_358406
	EPI_ISL_528918		EPI_ISL_19029286
	EPI_ISL_768554		EPI_ISL_306177
	EPI_ISL_768553		EPI_ISL_333837
	EPI_ISL_768552		EPI_ISL_305164
	EPI_ISL_768559		EPI_ISL_305165
	EPI_ISL_768558		EPI_ISL_306184
	EPI_ISL_768557		EPI_ISL_305161
	EPI_ISL_768556		EPI_ISL_306186
	EPI_ISL_768547		EPI_ISL_333845
	EPI_ISL_768546		EPI_ISL_305172
	EPI_ISL_768551		EPI_ISL_333844
	EPI_ISL_768550		EPI_ISL_305174
	EPI_ISL_768549		EPI_ISL_305175
	EPI_ISL_768548		EPI_ISL_333840
	EPI_ISL_768571		EPI_ISL_333843
	EPI_ISL_768570		EPI_ISL_305180
	EPI_ISL_768569		EPI_ISL_358430
	EPI_ISL_768568		EPI_ISL_305176
	EPI_ISL_768575		EPI_ISL_305178
	EPI_ISL_768574		EPI_ISL_17037602
	EPI_ISL_768573		EPI_ISL_358444
	EPI_ISL_768572		EPI_ISL_314415
	EPI_ISL_768563		EPI_ISL_346153
	EPI_ISL_768562		EPI_ISL_358453
	EPI_ISL_768561		EPI_ISL_314416
	EPI_ISL_768560		EPI_ISL_17037622
	EPI_ISL_768567		EPI_ISL_17037620
	EPI_ISL_768566		EPI_ISL_314428
	EPI_ISL_768565		EPI_ISL_358458
	EPI_ISL_768564		EPI_ISL_376900
	EPI_ISL_768587		EPI_ISL_314437
	EPI_ISL_768586		EPI_ISL_358467
	EPI_ISL_768585		EPI_ISL_300108
	EPI_ISL_768584		EPI_ISL_303182
	EPI_ISL_768590		EPI_ISL_314447
	EPI_ISL_768589		EPI_ISL_303183
	EPI_ISL_768588		EPI_ISL_300106
	EPI_ISL_768579		EPI_ISL_17037650
	EPI_ISL_768578		EPI_ISL_303184
	EPI_ISL_768577		EPI_ISL_17037652
	EPI_ISL_768576		EPI_ISL_376921
	EPI_ISL_768583		EPI_ISL_376923
	EPI_ISL_768582		EPI_ISL_17037660
	EPI_ISL_768581		EPI_ISL_376934
	EPI_ISL_768580		EPI_ISL_376931
	EPI_ISL_979806		EPI_ISL_361581
	EPI_ISL_979807		EPI_ISL_361577
	EPI_ISL_979805		EPI_ISL_303209
	EPI_ISL_979822		EPI_ISL_300138
	EPI_ISL_979823		EPI_ISL_314487
	EPI_ISL_979816		EPI_ISL_376945
	EPI_ISL_979817		EPI_ISL_376944
	EPI_ISL_979814		EPI_ISL_300146
	EPI_ISL_979815		EPI_ISL_300152
	EPI_ISL_979838		EPI_ISL_361595
	EPI_ISL_979839		EPI_ISL_314490
	EPI_ISL_979836		EPI_ISL_300165
	EPI_ISL_979837		EPI_ISL_361618
	EPI_ISL_16967999		EPI_ISL_305307
	EPI_ISL_16968057		EPI_ISL_361637
	EPI_ISL_2844843		EPI_ISL_361635
	EPI_ISL_2844842		EPI_ISL_361644
	EPI_ISL_2844841		EPI_ISL_361643
	EPI_ISL_2844845		EPI_ISL_361650
	EPI_ISL_2844835		EPI_ISL_304341
	EPI_ISL_2844834		EPI_ISL_304342
	EPI_ISL_19173806		EPI_ISL_304349
	EPI_ISL_2844833		EPI_ISL_304351
	EPI_ISL_11526201		EPI_ISL_17049048
	EPI_ISL_7745731		EPI_ISL_17049049
	EPI_ISL_7745728		EPI_ISL_304345
	EPI_ISL_7745719		EPI_ISL_17049050
	EPI_ISL_7745723		EPI_ISL_17049051
	EPI_ISL_17527259		EPI_ISL_304358
	EPI_ISL_17527258		EPI_ISL_304353
	EPI_ISL_17527257		EPI_ISL_361711
	EPI_ISL_17527256		EPI_ISL_304361
	EPI_ISL_7745698		EPI_ISL_332023
	EPI_ISL_17527261		EPI_ISL_300273
	EPI_ISL_7745697		EPI_ISL_332031
	EPI_ISL_17527260		EPI_ISL_332030
	EPI_ISL_17527251		EPI_ISL_311558
	EPI_ISL_17527255		EPI_ISL_332033
	EPI_ISL_17527252		EPI_ISL_332034
	EPI_ISL_7745686		EPI_ISL_332046
	EPI_ISL_17527273		EPI_ISL_311567
	EPI_ISL_7745685		EPI_ISL_409606
	EPI_ISL_7745694		EPI_ISL_405510
	EPI_ISL_7745693		EPI_ISL_409607
	EPI_ISL_3856699		EPI_ISL_405511
	EPI_ISL_10492323		EPI_ISL_356356
	EPI_ISL_10492332		EPI_ISL_405508
	EPI_ISL_11501985		EPI_ISL_356359
	EPI_ISL_3856692		EPI_ISL_405509
	EPI_ISL_10492337		EPI_ISL_356358
	EPI_ISL_3856685		EPI_ISL_409602
	EPI_ISL_3856678		EPI_ISL_405506
	EPI_ISL_3856664		EPI_ISL_405507
	EPI_ISL_3856671		EPI_ISL_405504
	EPI_ISL_3856657		EPI_ISL_405505
	EPI_ISL_3856643		EPI_ISL_405518
	EPI_ISL_10492315		EPI_ISL_356365
	EPI_ISL_10492353		EPI_ISL_405519
	EPI_ISL_3856734		EPI_ISL_409612
	EPI_ISL_10492362		EPI_ISL_405516
	EPI_ISL_3856720		EPI_ISL_356367
	EPI_ISL_3856727		EPI_ISL_405517
	EPI_ISL_3856713		EPI_ISL_356366
	EPI_ISL_3856706		EPI_ISL_405514
	EPI_ISL_16732431		EPI_ISL_356361
	EPI_ISL_16732430		EPI_ISL_405515
	EPI_ISL_16732427		EPI_ISL_405512
	EPI_ISL_16026356		EPI_ISL_405513
	EPI_ISL_16026357		EPI_ISL_409622
	EPI_ISL_16026352		EPI_ISL_405526
	EPI_ISL_16026353		EPI_ISL_356373
	EPI_ISL_16026354		EPI_ISL_409623
	EPI_ISL_16026355		EPI_ISL_405527
	EPI_ISL_16026340		EPI_ISL_405524
	EPI_ISL_16026341		EPI_ISL_409621
	EPI_ISL_16026342		EPI_ISL_405525
	EPI_ISL_16026343		EPI_ISL_356374
	EPI_ISL_16026336		EPI_ISL_405522
	EPI_ISL_16026337		EPI_ISL_405523
	EPI_ISL_16026338		EPI_ISL_405520
	EPI_ISL_16026339		EPI_ISL_356371
	EPI_ISL_16026348		EPI_ISL_405521
	EPI_ISL_16026349		EPI_ISL_405534
	EPI_ISL_16026350		EPI_ISL_409631
	EPI_ISL_16026351		EPI_ISL_405535
	EPI_ISL_16026345		EPI_ISL_409628
	EPI_ISL_16026346		EPI_ISL_405532
	EPI_ISL_16026347		EPI_ISL_356383
	EPI_ISL_16026324		EPI_ISL_405533
	EPI_ISL_16026325		EPI_ISL_356382
	EPI_ISL_16026326		EPI_ISL_409626
	EPI_ISL_16026327		EPI_ISL_405530
	EPI_ISL_16026320		EPI_ISL_409627
	EPI_ISL_16026321		EPI_ISL_405531
	EPI_ISL_16026322		EPI_ISL_356376
	EPI_ISL_16026323		EPI_ISL_405528
	EPI_ISL_16026332		EPI_ISL_356379
	EPI_ISL_16026333		EPI_ISL_409625
	EPI_ISL_16026334		EPI_ISL_405529
	EPI_ISL_16026328		EPI_ISL_409638
	EPI_ISL_16026329		EPI_ISL_405542
	EPI_ISL_16026330		EPI_ISL_356389
	EPI_ISL_16026331		EPI_ISL_405543
	EPI_ISL_16026319		EPI_ISL_356388
	EPI_ISL_7189230		EPI_ISL_405540
	EPI_ISL_7189219		EPI_ISL_405541
	EPI_ISL_7189218		EPI_ISL_405538
	EPI_ISL_7189184		EPI_ISL_356385
	EPI_ISL_7189208		EPI_ISL_405539
	EPI_ISL_7189210		EPI_ISL_356384
	EPI_ISL_7189207		EPI_ISL_405536
	EPI_ISL_2695913		EPI_ISL_356387
	EPI_ISL_2695912		EPI_ISL_356386
	EPI_ISL_17527247		EPI_ISL_409646
	EPI_ISL_17527246		EPI_ISL_405550
	EPI_ISL_17527250		EPI_ISL_405551
	EPI_ISL_17527249		EPI_ISL_409644
	EPI_ISL_17527248		EPI_ISL_405548
	EPI_ISL_16830673		EPI_ISL_405549
	EPI_ISL_16830692		EPI_ISL_405546
	EPI_ISL_16732429		EPI_ISL_405547
	EPI_ISL_16830710		EPI_ISL_409640
	EPI_ISL_16026308		EPI_ISL_405544
	EPI_ISL_16026309		EPI_ISL_409641
	EPI_ISL_16026310		EPI_ISL_405545
	EPI_ISL_16026311		EPI_ISL_405558
	EPI_ISL_16026316		EPI_ISL_409655
	EPI_ISL_16026317		EPI_ISL_405559
	EPI_ISL_16026318		EPI_ISL_405556
	EPI_ISL_16026312		EPI_ISL_405557
	EPI_ISL_16026313		EPI_ISL_405554
	EPI_ISL_16026314		EPI_ISL_405555
	EPI_ISL_16026315		EPI_ISL_405552
	EPI_ISL_17975842		EPI_ISL_405553
	EPI_ISL_17975846		EPI_ISL_409662
	EPI_ISL_17975847		EPI_ISL_405566
	EPI_ISL_17975844		EPI_ISL_405564
	EPI_ISL_17975845		EPI_ISL_409661
	EPI_ISL_17975849		EPI_ISL_405565
	EPI_ISL_17978007		EPI_ISL_409658
	EPI_ISL_17978008		EPI_ISL_409605
	EPI_ISL_14862034		EPI_ISL_409603
	EPI_ISL_14862035		EPI_ISL_409600
	EPI_ISL_14862033		EPI_ISL_409601
	EPI_ISL_14862036		EPI_ISL_409614
	EPI_ISL_17526600		EPI_ISL_409615
	EPI_ISL_17526595		EPI_ISL_409610
	EPI_ISL_17526594		EPI_ISL_409611
	EPI_ISL_17526593		EPI_ISL_409608
	EPI_ISL_17526592		EPI_ISL_409609
	EPI_ISL_17526599		EPI_ISL_409630
	EPI_ISL_17526598		EPI_ISL_409629
	EPI_ISL_17526597		EPI_ISL_409636
	EPI_ISL_17526596		EPI_ISL_409634
	EPI_ISL_19214727		EPI_ISL_409635
	EPI_ISL_19214729		EPI_ISL_409632
	EPI_ISL_18234624		EPI_ISL_409633
	EPI_ISL_18234625		EPI_ISL_409650
	EPI_ISL_18886143		EPI_ISL_409651
	EPI_ISL_18234622		EPI_ISL_409648
	EPI_ISL_18234623		EPI_ISL_409649
	EPI_ISL_18886145		EPI_ISL_409666
	EPI_ISL_18886147		EPI_ISL_409674
	EPI_ISL_18886149		EPI_ISL_409672
	EPI_ISL_19151036		EPI_ISL_409701
	EPI_ISL_19151037		EPI_ISL_409699
	EPI_ISL_19151038		EPI_ISL_409705
	EPI_ISL_19151039		EPI_ISL_409712
	EPI_ISL_19150982		EPI_ISL_409713
	EPI_ISL_19151044		EPI_ISL_413838
	EPI_ISL_19151046		EPI_ISL_413839
	EPI_ISL_19151047		EPI_ISL_413836
	EPI_ISL_19151041		EPI_ISL_413837
	EPI_ISL_19151042		EPI_ISL_413835
	EPI_ISL_19151053		EPI_ISL_413846
	EPI_ISL_19151055		EPI_ISL_413847
	EPI_ISL_19151050		EPI_ISL_413844
	EPI_ISL_19151051		EPI_ISL_413845
	EPI_ISL_19151056		EPI_ISL_413842
	EPI_ISL_19377295		EPI_ISL_413843
	EPI_ISL_19377300		EPI_ISL_413840
	EPI_ISL_19377297		EPI_ISL_413841
	EPI_ISL_19377296		EPI_ISL_2584830
			EPI_ISL_2584864
			EPI_ISL_2584878
			EPI_ISL_2584892
			EPI_ISL_405785
			EPI_ISL_2584844
			EPI_ISL_594229
			EPI_ISL_491845
			EPI_ISL_491840
			EPI_ISL_491850
			EPI_ISL_491849
			EPI_ISL_491856
			EPI_ISL_491877
			EPI_ISL_491876
			EPI_ISL_491884
			EPI_ISL_491895
			EPI_ISL_2245026
			EPI_ISL_2245027
			EPI_ISL_2245030
			EPI_ISL_2245034
			EPI_ISL_2245032
			EPI_ISL_2245033
			EPI_ISL_2245036
			EPI_ISL_2245037
			EPI_ISL_2245046
			EPI_ISL_2245047
			EPI_ISL_2245044
			EPI_ISL_2245045
			EPI_ISL_2245050
			EPI_ISL_2245051
			EPI_ISL_2245048
			EPI_ISL_2245049
			EPI_ISL_2245054
			EPI_ISL_2245055
			EPI_ISL_2245052
			EPI_ISL_2245053
			EPI_ISL_18989209
			EPI_ISL_2245018
			EPI_ISL_2245019
			EPI_ISL_2245023
			EPI_ISL_2245058
			EPI_ISL_414223
			EPI_ISL_8544514
			EPI_ISL_12109627
			EPI_ISL_12109628
			EPI_ISL_12109629
			EPI_ISL_5978333
			EPI_ISL_8544522
			EPI_ISL_15763833
			EPI_ISL_15763837
			EPI_ISL_5978326
			EPI_ISL_5978318
			EPI_ISL_1392896
			EPI_ISL_965138
			EPI_ISL_6307008
			EPI_ISL_7261775
			EPI_ISL_7261773
			EPI_ISL_5978360
			EPI_ISL_7261770
			EPI_ISL_14057715
			EPI_ISL_7261768
			EPI_ISL_7261766
			EPI_ISL_8544552
			EPI_ISL_1732534
			EPI_ISL_7261763
			EPI_ISL_1732535
			EPI_ISL_7261760
			EPI_ISL_1732533
			EPI_ISL_8544561
			EPI_ISL_5978349
			EPI_ISL_8544571
			EPI_ISL_7261778
			EPI_ISL_5978341
			EPI_ISL_8544578
			EPI_ISL_7261742
			EPI_ISL_8544579
			EPI_ISL_16968000
			EPI_ISL_16968001
			EPI_ISL_8544577
			EPI_ISL_7604016
			EPI_ISL_8544587
			EPI_ISL_2521324
			EPI_ISL_16947022
			EPI_ISL_1064157
			EPI_ISL_2521320
			EPI_ISL_16947021
			EPI_ISL_16947026
			EPI_ISL_7261758
			EPI_ISL_3856747
			EPI_ISL_7261756
			EPI_ISL_7261753
			EPI_ISL_7604013
			EPI_ISL_7261751
			EPI_ISL_7604014
			EPI_ISL_7261748
			EPI_ISL_6307003
			EPI_ISL_7261746
			EPI_ISL_6307004
			EPI_ISL_6307005
			EPI_ISL_3856740
			EPI_ISL_6307007
			EPI_ISL_5069999
			EPI_ISL_2625868
			EPI_ISL_2625870
			EPI_ISL_3481309
			EPI_ISL_4878628
			EPI_ISL_16732428
			EPI_ISL_5332901
			EPI_ISL_5332902
			EPI_ISL_2625872
			EPI_ISL_2625874
			EPI_ISL_2625875
			EPI_ISL_5070000
			EPI_ISL_2625877
			EPI_ISL_13163534
			EPI_ISL_17102592
			EPI_ISL_15286752
			EPI_ISL_13895903
			EPI_ISL_16830749
			EPI_ISL_16830751
			EPI_ISL_16830752
			EPI_ISL_11497356
			EPI_ISL_11497355
			EPI_ISL_10492308
			EPI_ISL_15286751
			EPI_ISL_15927723
			EPI_ISL_15927722
			EPI_ISL_17102681
			EPI_ISL_15927725
			EPI_ISL_17102683
			EPI_ISL_15927724
			EPI_ISL_16198551
			EPI_ISL_16198550
			EPI_ISL_16198559
			EPI_ISL_16198558
			EPI_ISL_16491665
			EPI_ISL_16198557
			EPI_ISL_16198556
			EPI_ISL_16198555
			EPI_ISL_16198554
			EPI_ISL_16198552
			EPI_ISL_15927683
			EPI_ISL_15927682
			EPI_ISL_15927681
			EPI_ISL_15927680
			EPI_ISL_15927684
			EPI_ISL_10492375
			EPI_ISL_15927691
			EPI_ISL_15927690
			EPI_ISL_15927689
			EPI_ISL_15927679
			EPI_ISL_15724385
			EPI_ISL_13286981
			EPI_ISL_16376424
			EPI_ISL_17805980
			EPI_ISL_17805979
			EPI_ISL_17832069
			EPI_ISL_17805978
			EPI_ISL_16761699
			EPI_ISL_18077070
			EPI_ISL_16761698
			EPI_ISL_18989247
			EPI_ISL_16761697
			EPI_ISL_16376423
			EPI_ISL_16376422
			EPI_ISL_16761695
			EPI_ISL_16761693
			EPI_ISL_16761690
			EPI_ISL_16761687
			EPI_ISL_16761685
			EPI_ISL_16761683
			EPI_ISL_16761680
			EPI_ISL_16761678
			EPI_ISL_16761675
			EPI_ISL_19131877
			EPI_ISL_17064396
			EPI_ISL_17064397
			EPI_ISL_16761654
			EPI_ISL_16761652
			EPI_ISL_16761649
			EPI_ISL_16761647
			EPI_ISL_16761644
			EPI_ISL_16761641
			EPI_ISL_16761639
			EPI_ISL_16761637
			EPI_ISL_16761634
			EPI_ISL_16761632
			EPI_ISL_16761629
			EPI_ISL_16761624
			EPI_ISL_17102573
			EPI_ISL_17102581
			EPI_ISL_17102578
			EPI_ISL_17102585
			EPI_ISL_18945569
			EPI_ISL_18945568
			EPI_ISL_18945571
			EPI_ISL_18945570
			EPI_ISL_18945572
			EPI_ISL_18945547
			EPI_ISL_18945546
			EPI_ISL_18945549
			EPI_ISL_18945548
			EPI_ISL_18945551
			EPI_ISL_18945550
			EPI_ISL_18945552
			EPI_ISL_18945557
			EPI_ISL_18945556
			EPI_ISL_18945559
			EPI_ISL_18945558
			EPI_ISL_18945561
			EPI_ISL_18945560
			EPI_ISL_18945563
			EPI_ISL_18945562
			EPI_ISL_18945565
			EPI_ISL_18945564
			EPI_ISL_18945567
			EPI_ISL_18945643
			EPI_ISL_17102685
			EPI_ISL_17102682
			EPI_ISL_16830750
			EPI_ISL_18870606
			EPI_ISL_18870604
			EPI_ISL_18870602
			EPI_ISL_18870601
			EPI_ISL_18870599
			EPI_ISL_18870598
			EPI_ISL_18870597
			EPI_ISL_18870596
			EPI_ISL_18870595
			EPI_ISL_18870594
			EPI_ISL_18768343
			EPI_ISL_18768340
			EPI_ISL_18768338
			EPI_ISL_18768336
			EPI_ISL_18768334
			EPI_ISL_18768332
			EPI_ISL_18768330
			EPI_ISL_18768331
			EPI_ISL_18768328
			EPI_ISL_18768327
			EPI_ISL_19050952
			EPI_ISL_17306107
			EPI_ISL_17306108
			EPI_ISL_18092052
			EPI_ISL_17981458
			EPI_ISL_18092053
			EPI_ISL_17981459
			EPI_ISL_18092054
			EPI_ISL_17981456
			EPI_ISL_17125383
			EPI_ISL_18092055
			EPI_ISL_17981457
			EPI_ISL_17125382
			EPI_ISL_18092048
			EPI_ISL_17981462
			EPI_ISL_18092049
			EPI_ISL_17981463
			EPI_ISL_18092050
			EPI_ISL_17981460
			EPI_ISL_18092051
			EPI_ISL_17981461
			EPI_ISL_17981466
			EPI_ISL_18092061
			EPI_ISL_18022426
			EPI_ISL_17981467
			EPI_ISL_17981464
			EPI_ISL_18092063
			EPI_ISL_17981465
			EPI_ISL_17981470
			EPI_ISL_17125385
			EPI_ISL_18092057
			EPI_ISL_17981471
			EPI_ISL_17125384
			EPI_ISL_17981468
			EPI_ISL_18092059
			EPI_ISL_17981469
			EPI_ISL_18092036
			EPI_ISL_17981442
			EPI_ISL_18092037
			EPI_ISL_17981443
			EPI_ISL_18092038
			EPI_ISL_17981440
			EPI_ISL_18092039
			EPI_ISL_18022400
			EPI_ISL_17981441
			EPI_ISL_17981446
			EPI_ISL_18092033
			EPI_ISL_17981447
			EPI_ISL_18022405
			EPI_ISL_17981444
			EPI_ISL_18092035
			EPI_ISL_17981445
			EPI_ISL_18092044
			EPI_ISL_19591545
			EPI_ISL_19050953
			EPI_ISL_18862901
			EPI_ISL_18862933
			EPI_ISL_18862918
			EPI_ISL_18862912
			EPI_ISL_18862975
			EPI_ISL_18862996
			EPI_ISL_19141510
			EPI_ISL_18863017
			EPI_ISL_19083864
			EPI_ISL_19547178
			EPI_ISL_19158052
			EPI_ISL_19547179
			EPI_ISL_19158053
			EPI_ISL_19547176
			EPI_ISL_19547177
			EPI_ISL_19547182
			EPI_ISL_19158048
			EPI_ISL_19547183
			EPI_ISL_19158049
			EPI_ISL_19547180
			EPI_ISL_19158050
			EPI_ISL_19547181
			EPI_ISL_19158051
			EPI_ISL_19547170
			EPI_ISL_18920488
			EPI_ISL_19547171
			EPI_ISL_19158061
			EPI_ISL_19547168
			EPI_ISL_19158062
			EPI_ISL_19547169
			EPI_ISL_19158063
			EPI_ISL_19547174
			EPI_ISL_19158056
			EPI_ISL_19014702
			EPI_ISL_19547175
			EPI_ISL_19158057
			EPI_ISL_19547172
			EPI_ISL_19158058
			EPI_ISL_19547173
			EPI_ISL_19158059
			EPI_ISL_19547194
			EPI_ISL_19158068
			EPI_ISL_19547195
			EPI_ISL_19158069
			EPI_ISL_18920497
			EPI_ISL_19547192
			EPI_ISL_19158070
			EPI_ISL_19158071
			EPI_ISL_19158064
			EPI_ISL_19158065
			EPI_ISL_19158067
			EPI_ISL_19547186
			EPI_ISL_19158076
			EPI_ISL_19547187
			EPI_ISL_19158077
			EPI_ISL_19547184
			EPI_ISL_19547185
			EPI_ISL_19158079
			EPI_ISL_19547190
			EPI_ISL_19547191
			EPI_ISL_19158073
			EPI_ISL_19547188
			EPI_ISL_19158074
			EPI_ISL_19547189
			EPI_ISL_19158075
			EPI_ISL_19547146
			EPI_ISL_19547147
			EPI_ISL_19547145
			EPI_ISL_19547150
			EPI_ISL_19547151
			EPI_ISL_19547148
			EPI_ISL_19547149
			EPI_ISL_19547143
			EPI_ISL_19547163
			EPI_ISL_19547160
			EPI_ISL_19547161
			EPI_ISL_19547166
			EPI_ISL_19547167
			EPI_ISL_19547164
			EPI_ISL_19547165
			EPI_ISL_19547154
			EPI_ISL_19547155
			EPI_ISL_19547152
			EPI_ISL_19547153
			EPI_ISL_19547158
			EPI_ISL_19547159
			EPI_ISL_19547156
			EPI_ISL_19547157
			EPI_ISL_19158116
			EPI_ISL_19158117
			EPI_ISL_19158118
			EPI_ISL_19158119
			EPI_ISL_19158113
			EPI_ISL_19158114
			EPI_ISL_19158115
			EPI_ISL_19158124
			EPI_ISL_19158125
			EPI_ISL_18920554
